# Supplementary material for: Tribenzoatobismuth(III): a new ­polymorph
Source: Acta Crystallogr Sect E Struct Rep Online. 2010 Sep 11;66(Pt 10):m1248. doi: 10.1107/S1600536810035543 (PMC2983313; doi:10.1107/S1600536810035543)
Supplement: Supplementary file 1 [file e-66-m1248-sup1.cif]

##############################################################################
###                                                                        ###
###        Electronic paper (Acta Crystallographica Section E)             ###
###                                                                        ###
##############################################################################
#                                                                            #
# This CIF contains the data in a paper accepted for publication in Acta     #
# Crystallographica Section E. It conforms to the requirements of Notes      #
# for Authors for Section E, and has been peer reviewed under the auspices   #
# of the IUCr Commission on Journals.                                        #
#                                                                            #
# Full details of the Crystallographic Information File format               #
# are given in the paper "The Crystallographic Information File (CIF):       #
# a New Standard Archive File for Crystallography" by S. R. Hall, F. H.      #
# Allen and I. D. Brown [Acta Cryst. (1991), A47, 655-685].                  #
#                                                                            #
# The current version of the core CIF dictionary is obtainable from          #
# ftp://ftp.iucr.org/pub/cif_core.dic. The current version number is 2.4.    #
#                                                                            #
# Software is freely available for graphical display of the structure(s) in  #
# this CIF.  For information consult the CIF home page http://www.iucr.org/  #
# cif/home.html                                                              #
#                                                                            #
# This file may be used for bona fide research purposes within the           #
# scientific community so long as proper attribution is given to the journal # 
# article from which it was obtained.                                        #
#                                                                            #
##############################################################################
                                             
data_global
_audit_creation_method     'from SHELXL97 CIF and IUCr SHELXL97-template'
_journal_date_recd_electronic     2010-07-26
_journal_date_accepted     2010-09-03
_journal_name_full     'Acta Crystallographica, Section E'
_journal_year     2010
_journal_volume     66
_journal_issue     10
_journal_page_first     m1248
_journal_page_last     m1248
_journal_paper_category     QM
_journal_coeditor_code     RK2224
_publ_contact_author_name     'Nikolay Tumanov'
_publ_contact_author_address
;
Novosibirsk State University, REC-008, Pirogova 2, Novosibirsk 90, Russia
;
_publ_contact_author_email     n.tumanov@gmail.com
_publ_contact_author_fax      0E*****
_publ_contact_author_phone      0E*****
_publ_section_title
;
Tribenzoatobismuth(III): a new polymorph
;
loop_
    _publ_author_name
    _publ_author_footnote
    _publ_author_address
    'Tumanov, Nikolay A.' ?
;
 REC--008
 Novosibirsk State University
 Pirogova 2, Novosibirsk 630090
 Russian Federation
;
    'Timakova, Evgenia V.' ?
;
 Institute of Solid State Chemistry and Mechanochemistry SB RAS
 Kutateladze 18, Novosibirsk 630128
 Russian Federation
;
    'Boldyreva, Elena V.' ?
;
 REC--008
 Novosibirsk State University
 Pirogova 2, Novosibirsk 630090
 Russian Federation
 and
 Institute of Solid State Chemistry and Mechanochemistry SB RAS
 Kutateladze 18, Novosibirsk 630128
 Russian Federation
;
data_I
_chemical_name_systematic
;
Tribenzoatobismuth(III)
;
_chemical_name_common     'bismuth tribenzoate'
_chemical_formula_moiety     'C21 H15 Bi O6'
_chemical_formula_sum     'C21 H15 Bi O6'
_chemical_formula_iupac     '[Bi (C7 H5 O2)3]'
_chemical_formula_weight     572.31
_chemical_melting_point     ?
_symmetry_cell_setting     trigonal
_symmetry_space_group_name_H-M     'R 3'
_symmetry_space_group_name_Hall     'R 3'
loop_
    _symmetry_equiv_pos_as_xyz
    'x, y, z'
    '-y, x-y, z'
    '-x+y, -x, z'
    'x+2/3, y+1/3, z+1/3'
    '-y+2/3, x-y+1/3, z+1/3'
    '-x+y+2/3, -x+1/3, z+1/3'
    'x+1/3, y+2/3, z+2/3'
    '-y+1/3, x-y+2/3, z+2/3'
    '-x+y+1/3, -x+2/3, z+2/3'
_cell_length_a     19.5608(19)
_cell_length_b     19.5608(19)
_cell_length_c     4.0967(5)
_cell_angle_alpha     90.00
_cell_angle_beta     90.00
_cell_angle_gamma     120.00
_cell_volume     1357.5(2)
_cell_formula_units_Z     3
_cell_measurement_reflns_used     964
_cell_measurement_theta_min     3.5966
_cell_measurement_theta_max     27.9774
_cell_measurement_temperature     295(2)
_exptl_crystal_description     'needle'
_exptl_crystal_colour     'colourless'
_exptl_crystal_size_max     0.07
_exptl_crystal_size_mid     0.01
_exptl_crystal_size_min     0.01
_exptl_crystal_density_diffrn     2.098
_exptl_crystal_density_method     'not measured'
_exptl_crystal_F_000     816
_exptl_absorpt_coefficient_mu     9.766
_exptl_absorpt_correction_type     multi-scan
_exptl_absorpt_process_details
;
(<i>CrysAlis Pro</i>; Oxford Diffraction, 2010)
;
_exptl_absorpt_correction_T_min     0.95443
_exptl_absorpt_correction_T_max     1.00000
_diffrn_ambient_temperature     295(2)
_diffrn_radiation_type     MoK\a
_diffrn_radiation_wavelength     0.71073
_diffrn_radiation_source     'fine--focus sealed tube'
_diffrn_radiation_monochromator     'graphite'
_diffrn_measurement_device_type     'Oxford Diffraction Gemini R Ultra'
_diffrn_measurement_method     \w
_diffrn_detector_area_resol_mean     10.3457
_diffrn_reflns_number     3909
_diffrn_reflns_av_R_equivalents     0.0873
_diffrn_reflns_av_sigmaI/netI     0.1466
_diffrn_reflns_theta_min     3.61
_diffrn_reflns_theta_max     28.01
_diffrn_reflns_theta_full     25.00
_diffrn_measured_fraction_theta_max     0.955
_diffrn_measured_fraction_theta_full     0.996
_diffrn_reflns_limit_h_min     -25
_diffrn_reflns_limit_h_max     20
_diffrn_reflns_limit_k_min     -16
_diffrn_reflns_limit_k_max     25
_diffrn_reflns_limit_l_min     -5
_diffrn_reflns_limit_l_max     5
_diffrn_standards_number     0
_refine_special_details
;
 Refinement of <i>F</i>^2^ against ALL reflections. The weighted
 <i>R</i>--factor <i>wR</i> and goodness of fit <i>S</i> are based on
 <i>F</i>^2^, conventional <i>R</i>--factors <i>R</i> are based on <i>F</i>,
 with <i>F</i> set to zero for negative <i>F</i>^2^. The threshold expression
 of <i>F</i>^2^ > \s(<i>F</i>^2^) is used only for calculating
 <i>R</i>--factors(gt) <i>etc</i>. and is not relevant to the choice of
 reflections for refinement. <i>R</i>--factors based on <i>F</i>^2^ are
 statistically about twice as large as those based on <i>F</i>, and
 <i>R</i>--factors based on ALL data will be even larger.
;
_reflns_number_total     1355
_reflns_number_gt     1076
_reflns_threshold_expression     I>2\s(I)
_refine_ls_structure_factor_coef     Fsqd
_refine_ls_matrix_type     full
_refine_ls_R_factor_all     0.0556
_refine_ls_R_factor_gt     0.0419
_refine_ls_wR_factor_gt     0.0465
_refine_ls_wR_factor_ref     0.0490
_refine_ls_goodness_of_fit_ref     0.756
_refine_ls_restrained_S_all     0.756
_refine_ls_number_reflns     1355
_refine_ls_number_parameters     84
_refine_ls_number_restraints     0
_refine_ls_hydrogen_treatment     constr
_refine_ls_weighting_scheme     calc
_refine_ls_weighting_details
                 'calc w=1/[\s^2^(Fo^2^)+(0.0000P)^2^] where P=(Fo^2^+2Fc^2^)/3'
_atom_sites_solution_hydrogens     geom
_atom_sites_solution_primary     direct
_atom_sites_solution_secondary     difmap
_refine_ls_shift/su_max     0.000
_refine_ls_shift/su_mean     0.000
_refine_diff_density_max     1.52
_refine_diff_density_min     -0.68
_refine_ls_extinction_method     'none'
_refine_ls_extinction_coef     ?
_refine_ls_abs_structure_details     'Flack (1983), 622 Friedel pairs'
_refine_ls_abs_structure_Flack     -0.034(12)
loop_
    _atom_type_symbol
    _atom_type_description
    _atom_type_scat_dispersion_real
    _atom_type_scat_dispersion_imag
    _atom_type_scat_source
    'C' 'C' 0.0033 0.0016
                         'International Tables Vol C Tables 4.2.6.8 and 6.1.1.4'
    'H' 'H' 0.0000 0.0000
                         'International Tables Vol C Tables 4.2.6.8 and 6.1.1.4'
    'O' 'O' 0.0106 0.0060
                         'International Tables Vol C Tables 4.2.6.8 and 6.1.1.4'
    'Bi' 'Bi' -4.1077 10.2566
                         'International Tables Vol C Tables 4.2.6.8 and 6.1.1.4'
_computing_data_collection     '<i>CrysAlis Pro</i>, (Oxford Diffraction, 2010)'
_computing_cell_refinement     '<i>CrysAlis Pro</i>, (Oxford Diffraction, 2010)'
_computing_data_reduction     '<i>CrysAlis Pro</i>, (Oxford Diffraction, 2010)'
_computing_structure_solution     '<i>SHELXS97</i> (Sheldrick, 2008)'
_computing_structure_refinement     '<i>SHELXL97</i> (Sheldrick, 2008)'
_computing_molecular_graphics     '<i>Mercury</i> (Macrae <i>et al.</i>, 2006)'
_computing_publication_material
 '<i>publCIF</i> (Westrip, 2010) and <i>enCIFer</i> (Allen <i>et al.</i>, 2004)'
loop_
    _atom_site_type_symbol
    _atom_site_label
    _atom_site_fract_x
    _atom_site_fract_y
    _atom_site_fract_z
    _atom_site_U_iso_or_equiv
    _atom_site_adp_type
    _atom_site_calc_flag
    _atom_site_refinement_flags
    _atom_site_occupancy
    _atom_site_disorder_assembly
    _atom_site_disorder_group
    Bi Bi1 0.0000 1.0000 0.0000 0.02741(15) Uani d S 1 . .
    O O1 0.0761(3) 0.9819(3) 0.3632(14) 0.0364(15) Uani d . 1 . .
    O O2 0.0144(3) 0.8798(3) 0.0486(14) 0.0401(15) Uani d . 1 . .
    C C1 0.0647(5) 0.9145(5) 0.271(2) 0.0275(19) Uani d . 1 . .
    C C2 0.1132(4) 0.8836(4) 0.4092(19) 0.0264(19) Uani d . 1 . .
    C C7 0.1798(5) 0.9308(5) 0.585(2) 0.036(2) Uani d . 1 . .
    H H7 0.1952 0.9835 0.6222 0.043 Uiso calc R 1 . .
    C C6 0.2236(5) 0.8990(5) 0.7059(19) 0.038(2) Uani d . 1 . .
    H H6 0.2682 0.9307 0.8307 0.045 Uiso calc R 1 . .
    C C3 0.0925(5) 0.8056(5) 0.3449(19) 0.041(2) Uani d . 1 . .
    H H3 0.0483 0.7739 0.2184 0.049 Uiso calc R 1 . .
    C C4 0.1376(6) 0.7756(5) 0.469(2) 0.048(3) Uani d . 1 . .
    H H4 0.1233 0.7232 0.4309 0.058 Uiso calc R 1 . .
    C C5 0.2038(6) 0.8234(6) 0.649(2) 0.043(2) Uani d . 1 . .
    H H5 0.2349 0.8038 0.7311 0.052 Uiso calc R 1 . .
loop_
    _atom_site_aniso_label
    _atom_site_aniso_U_11
    _atom_site_aniso_U_22
    _atom_site_aniso_U_33
    _atom_site_aniso_U_12
    _atom_site_aniso_U_13
    _atom_site_aniso_U_23
    Bi1 0.02780(19) 0.02780(19) 0.0267(3) 0.01390(9) 0.000 0.000
    O1 0.035(4) 0.030(4) 0.043(4) 0.015(3) 0.005(3) -0.001(3)
    O2 0.034(4) 0.045(4) 0.042(4) 0.020(3) 0.000(3) -0.013(3)
    C1 0.027(5) 0.028(5) 0.030(5) 0.016(4) 0.006(4) 0.007(4)
    C2 0.023(5) 0.026(5) 0.029(5) 0.011(4) 0.003(4) 0.001(4)
    C7 0.040(6) 0.036(5) 0.040(6) 0.025(5) 0.002(4) 0.000(4)
    C6 0.035(5) 0.040(6) 0.040(6) 0.020(5) -0.002(4) 0.001(5)
    C3 0.055(6) 0.046(6) 0.035(6) 0.035(5) 0.002(5) 0.005(5)
    C4 0.066(7) 0.035(6) 0.056(7) 0.035(6) 0.009(5) 0.014(5)
    C5 0.050(6) 0.061(7) 0.040(6) 0.043(6) 0.008(5) 0.019(5)
_geom_special_details
;
 All s.u.'s (except the s.u. in the dihedral angle between two l.s. planes)
 are estimated using the full covariance matrix. The cell s.u.'s are taken
 into account individually in the estimation of s.u.'s in distances, angles
 and torsion angles; correlations between s.u.'s in cell parameters are only
 used when they are defined by crystal symmetry. An approximate (isotropic)
 treatment of cell s.u.'s is used for estimating s.u.'s involving l.s.
 planes.
;
loop_
    _geom_bond_atom_site_label_1
    _geom_bond_atom_site_label_2
    _geom_bond_site_symmetry_2
    _geom_bond_distance
    _geom_bond_publ_flag
    Bi1 O1 . 2.254(5) ?
    Bi1 O2 . 2.513(5) ?
    Bi1 C1 . 2.782(8) ?
    O1 C1 . 1.280(8) ?
    O2 C1 . 1.260(8) ?
    C1 C2 . 1.472(10) ?
    C2 C3 . 1.394(10) no
    C3 C4 . 1.378(10) no
    C4 C5 . 1.372(12) no
    C5 C6 . 1.349(10) no
    C6 C7 . 1.379(10) no
    C7 C2 . 1.364(10) no
    C7 H7 . 0.9300 no
    C6 H6 . 0.9300 no
    C3 H3 . 0.9300 no
    C4 H4 . 0.9300 no
    C5 H5 . 0.9300 no
loop_
    _geom_angle_atom_site_label_1
    _geom_angle_atom_site_label_2
    _geom_angle_atom_site_label_3
    _geom_angle_site_symmetry_1
    _geom_angle_site_symmetry_3
    _geom_angle
    _geom_angle_publ_flag
    O1 Bi1 O1 . 2_675 81.2(2) ?
    O1 Bi1 O2 . 2_675 76.50(17) ?
    O1 Bi1 O2 . . 53.78(18) no
    O1 Bi1 O2 2_675 . 131.88(18) ?
    O2 Bi1 O2 2_675 . 119.38(4) ?
    C1 O1 Bi1 . . 100.2(5) ?
    C1 O2 Bi1 . . 88.5(4) ?
    O2 C1 O1 . . 117.2(7) ?
    O2 C1 C2 . . 123.1(7) ?
    O1 C1 C2 . . 119.5(8) ?
    C1 C2 C7 . . 121.2(7) no
    C1 C2 C3 . . 118.9(7) no
    C2 C3 C4 . . 120.0(8) no
    C3 C4 C5 . . 119.6(8) no
    C4 C5 C6 . . 119.8(8) no
    C5 C6 C7 . . 122.0(8) no
    C6 C7 C2 . . 118.8(8) no
    C7 C2 C3 . . 119.8(8) no
    C2 C7 H7 . . 120.6 no
    C6 C7 H7 . . 120.6 no
    C5 C6 H6 . . 119.0 no
    C7 C6 H6 . . 119.0 no
    C4 C3 H3 . . 120.0 no
    C2 C3 H3 . . 120.0 no
    C5 C4 H4 . . 120.2 no
    C3 C4 H4 . . 120.2 no
    C6 C5 H5 . . 120.1 no
    C4 C5 H5 . . 120.1 no
loop_
    _geom_torsion_atom_site_label_1
    _geom_torsion_atom_site_label_2
    _geom_torsion_atom_site_label_3
    _geom_torsion_atom_site_label_4
    _geom_torsion_site_symmetry_1
    _geom_torsion_site_symmetry_2
    _geom_torsion_site_symmetry_3
    _geom_torsion_site_symmetry_4
    _geom_torsion
    _geom_torsion_publ_flag
    O1 Bi1 O1 C1 2_675 . . . 165.2(4) no
    O1 Bi1 O1 C1 3_465 . . . 82.8(5) no
    O2 Bi1 O1 C1 2_675 . . . -140.1(5) no
    O1 Bi1 O2 C1 . . . . -3.1(4) no
    O2 Bi1 O1 C1 3_465 . . . 102.3(5) no
    O1 Bi1 O2 C1 2_675 . . . -27.3(5) no
    O1 Bi1 O2 C1 3_465 . . . -92.0(5) no
    O2 Bi1 O2 C1 2_675 . . . 38.8(5) no
    O2 Bi1 O2 C1 3_465 . . . -125.6(4) no
    Bi1 O2 C1 O1 . . . . 5.0(7) no
    Bi1 O2 C1 C2 . . . . -171.0(7) no
    Bi1 O1 C1 O2 . . . . -5.7(8) no
    Bi1 O1 C1 C2 . . . . 170.5(6) no
    O2 C1 C2 C7 . . . . 163.1(8) ?
    O1 C1 C2 C7 . . . . -12.8(11) ?
    O2 C1 C2 C3 . . . . -13.7(11) ?
    O1 C1 C2 C3 . . . . 170.4(7) ?
    C3 C2 C7 C6 . . . . -2.5(12) no
    C1 C2 C7 C6 . . . . -179.2(7) no
    C2 C7 C6 C5 . . . . 1.7(13) no
    C7 C2 C3 C4 . . . . 2.4(12) no
    C1 C2 C3 C4 . . . . 179.2(8) no
    C2 C3 C4 C5 . . . . -1.5(13) no
    C7 C6 C5 C4 . . . . -0.9(13) no
    C3 C4 C5 C6 . . . . 0.8(13) no
