# Supplementary material for: Tribenzoatobismuth(III): a new ­polymorph
Source: Acta Crystallogr Sect E Struct Rep Online. 2010 Sep 11;66(Pt 10):m1248. doi: 10.1107/S1600536810035543 (PMC2983313; doi:10.1107/S1600536810035543)
Supplement: Supplementary file 2 [file e-66-m1248-Isup2.hkl]

# 
# h,k,l, Fc-squared, Fo-squared, sigma(Fo-squared) and status flag 
# 
data_I
_shelx_title ' BIBENZ3_FFF IN R3' 
_shelx_refln_list_code          4 
_shelx_F_calc_maximum      313.46 
_exptl_crystal_F_000       816.00 
_reflns_d_resolution_high  0.7565 
 
loop_ 
 _symmetry_equiv_pos_as_xyz 
 'x, y, z' 
 '-y, x-y, z' 
 '-x+y, -x, z' 
 'x+2/3, y+1/3, z+1/3' 
 '-y+2/3, x-y+1/3, z+1/3' 
 '-x+y+2/3, -x+1/3, z+1/3' 
 'x+1/3, y+2/3, z+2/3' 
 '-y+1/3, x-y+2/3, z+2/3' 
 '-x+y+1/3, -x+2/3, z+2/3' 
 
_cell_length_a    19.5607 
_cell_length_b    19.5607 
_cell_length_c     4.0967 
_cell_angle_alpha  90.000 
_cell_angle_beta   90.000 
_cell_angle_gamma 120.000 
 
_shelx_F_squared_multiplier     1.000 
 
loop_ 
 _refln_index_h 
 _refln_index_k 
 _refln_index_l 
 _refln_F_squared_calc 
 _refln_F_squared_meas 
 _refln_F_squared_sigma 
 _refln_observed_status 
  -1   1  -5     3661.89     3307.53    970.04 o 
  -3   2  -5     2730.59     3194.38    990.44 o 
   0   2  -5     2963.25     3112.32    951.09 o 
  -5   3  -5     3450.78     4124.62   1213.64 o 
  -2   3  -5     2929.99     4917.91   1117.27 o 
   1   3  -5     2405.73     2512.48   1122.51 o 
  -7   4  -5     2163.00     1978.33   1603.98 o 
  -4   4  -5     3723.59     4515.60   1139.25 o 
  -1   4  -5     3175.90     3921.32   1204.37 o 
   2   4  -5     2451.31     2127.41   1463.02 o 
  -6   5  -5     1659.47     3281.05   1351.99 o 
  -3   5  -5     5400.05     5585.66   1251.32 o 
   0   5  -5     2620.01     2514.21   1212.11 o 
  -8   6  -5     2051.22     2972.56   1910.37 o 
  -5   6  -5     2913.52     3387.06   1417.66 o 
  -2   6  -5     3001.15     2875.07   1296.53 o 
  -7   7  -5     2560.45     4275.67   1628.40 o 
  -4   7  -5     2739.73     3456.81   1268.03 o 
  -1   7  -5     2766.53     4283.02   2479.18 o 
  -9   8  -5     2097.71      948.95   2977.30 o 
  -6   8  -5     2318.50     3697.25   2382.84 o 
  -3   8  -5     2034.01     2085.01   1652.53 o 
  -8   9  -5     2208.19     2018.23   2461.52 o 
  -5   9  -5     2473.51     1336.18   2473.62 o 
  -2   9  -5     2512.18     3117.36   2209.44 o 
   0   1  -4     6695.51     7510.87    831.17 o 
  -2   2  -4     6262.75     6024.55    835.15 o 
   1   2  -4     6669.74     6440.53    852.76 o 
  -4   3  -4     6586.04     6468.17    857.75 o 
  -1   3  -4     7811.61     7229.51    905.94 o 
   2   3  -4     4788.26     5078.28    879.43 o 
  -6   4  -4     5746.64     6836.72    971.82 o 
  -3   4  -4     7968.85     8217.39    869.71 o 
   0   4  -4     4936.90     5269.28    880.07 o 
   3   4  -4     5334.52     4559.50    974.05 o 
  -8   5  -4     7662.83     7121.97   1737.74 o 
  -5   5  -4     7189.57     7217.49    933.06 o 
  -2   5  -4     7087.05     7720.09    830.17 o 
   1   5  -4     5265.16     5255.96    889.04 o 
   4   5  -4     9190.84     9913.21   1520.77 o 
 -10   6  -4     6470.41     6856.26   1228.25 o 
  -7   6  -4     8681.71     8549.89   1455.61 o 
  -4   6  -4     7108.33     7621.04   1042.11 o 
  -1   6  -4     6437.12     5703.40    890.65 o 
   2   6  -4     6412.34     7217.66    992.58 o 
   5   6  -4     3784.02     4277.57   1380.09 o 
 -12   7  -4     3968.46     3697.32   1424.10 o 
  -9   7  -4     3375.33     3358.90   1076.94 o 
  -6   7  -4     7430.63     8171.95   1308.81 o 
  -3   7  -4     8425.12     8469.44   1043.77 o 
   0   7  -4     4942.40     5552.08    993.00 o 
   3   7  -4     5074.58     3508.47   1055.95 o 
   6   7  -4     3411.65     3792.24   1402.87 o 
 -14   8  -4     3242.27     3148.11   1320.70 o 
 -11   8  -4     6657.34     5534.80   1224.03 o 
  -8   8  -4     5118.83     4733.72   1093.72 o 
  -5   8  -4     5509.17     6423.77   1253.21 o 
  -2   8  -4     6599.51     7016.05   1066.88 o 
   1   8  -4     4896.37     5015.29   1097.58 o 
   4   8  -4     3381.20     2827.68   1383.51 o 
   7   8  -4     2848.66     2070.87   2360.63 o 
 -13   9  -4     2858.78     2263.11   1093.83 o 
 -10   9  -4     4596.56     3959.44   1111.02 o 
  -7   9  -4     3002.39     2926.76   1092.86 o 
  -4   9  -4     5777.56     4917.07    976.86 o 
  -1   9  -4     6299.37     7020.18   1062.67 o 
   2   9  -4     3058.67     3163.62   1195.77 o 
   5   9  -4     2406.64      142.77   2870.83 o 
 -15  10  -4     2722.48     2775.53   1584.52 o 
 -12  10  -4     4962.35     6335.35   1202.83 o 
  -9  10  -4     3117.29     2579.29   1134.61 o 
  -6  10  -4     4014.17     4248.43   1054.04 o 
  -3  10  -4     5491.56     5696.32   1103.46 o 
   0  10  -4     3859.31     4794.78   1182.67 o 
   3  10  -4     2544.39     1079.64   1556.56 o 
 -14  11  -4     2927.17     3400.85   1541.39 o 
 -11  11  -4     2317.86     3555.19   1371.67 o 
  -8  11  -4     3849.90     4124.60   1172.30 o 
  -5  11  -4     5511.77     6271.28   1097.97 o 
  -2  11  -4     3515.44     3674.68   1067.40 o 
   1  11  -4     2778.23     2408.69   1338.11 o 
   4  11  -4     2011.97     1322.96   2535.36 o 
 -13  12  -4     2449.10     1528.82   2305.35 o 
 -10  12  -4     4997.89     6295.29   1564.09 o 
  -7  12  -4     2544.63     2807.38   1067.21 o 
  -4  12  -4     3555.77     3438.83   1050.88 o 
  -1  12  -4     3783.80     3631.66   1406.72 o 
   2  12  -4     2327.54     6216.22   2746.31 o 
 -15  13  -4     2356.97     3807.36   2833.76 o 
 -12  13  -4     3812.10     3295.13   2224.87 o 
  -9  13  -4     3599.01     5081.15   1785.05 o 
  -6  13  -4     3160.41     3166.63   1104.02 o 
  -3  13  -4     3544.53     4456.73   1034.85 o 
   0  13  -4     2987.32     4931.73   1702.07 o 
 -14  14  -4     3379.13     3484.12   2817.65 o 
 -11  14  -4     2105.29     3583.71   2132.46 o 
  -8  14  -4     3064.53     3804.71   1968.20 o 
  -5  14  -4     3832.11     3692.23   1322.47 o 
  -2  14  -4     2044.04     3878.41   1506.20 o 
 -13  15  -4     2656.48     3116.84   3067.74 o 
 -10  15  -4     2470.25     3798.96   1986.09 o 
  -7  15  -4     4076.34     4764.14   1641.83 o 
  -4  15  -4     3282.15     1942.92   2293.33 o 
  -1  15  -4     1771.94     1227.62   2454.06 o 
   0   0  -3    32655.29    34402.32   1697.74 o 
   1   1  -3    16608.71    17217.41    845.68 o 
  -1   2  -3    19283.24    19159.80    857.51 o 
   2   2  -3    13411.37    12147.55   1038.17 o 
  -3   3  -3    14792.04    14991.06   1026.51 o 
   0   3  -3    12687.78    12710.81    824.57 o 
   3   3  -3    11717.09    12146.54   1007.69 o 
  -5   4  -3    13044.10    11919.22    942.27 o 
  -2   4  -3    19016.08    18238.21    853.86 o 
   1   4  -3    10005.58     9719.40    965.60 o 
   4   4  -3     9862.49     9300.46    979.94 o 
  -7   5  -3    12689.98    12532.79    977.43 o 
  -4   5  -3    10425.34     9559.94   1159.29 o 
  -1   5  -3    13341.32    13420.30    901.76 o 
   2   5  -3    11451.76    11755.19    987.30 o 
   5   5  -3    15512.67    16152.48   1070.09 o 
  -9   6  -3    19648.82    20508.40   1025.25 o 
  -6   6  -3     9403.27     9200.93   1160.21 o 
  -3   6  -3    10104.88     8861.28   1089.34 o 
   0   6  -3    13248.08    12573.95   1043.47 o 
   3   6  -3     8674.22     8973.54   1010.97 o 
   6   6  -3     7043.21     6862.29    892.70 o 
 -11   7  -3     6183.50     6599.55   1025.16 o 
  -8   7  -3    11712.84    11782.46   1031.52 o 
  -5   7  -3    12479.03    13065.00    930.26 o 
  -2   7  -3     7549.35     6999.94   1175.32 o 
   1   7  -3    12938.06    12503.32   1021.43 o 
   4   7  -3    12204.36    11654.08    966.20 o 
   7   7  -3     7456.55     8309.85   1162.76 o 
 -13   8  -3     5994.21     5919.77   1005.18 o 
 -10   8  -3     7890.40     8811.60   1051.14 o 
  -7   8  -3    12711.26    12887.23   1090.76 o 
  -4   8  -3    11359.44    10757.45    895.71 o 
  -1   8  -3     8552.91     8808.36    998.10 o 
   2   8  -3     7314.57     8263.81    739.23 o 
   5   8  -3     6181.94     6347.52    942.59 o 
   8   8  -3     5264.03     5144.25   1354.38 o 
 -15   9  -3     3496.76     3737.74   1048.19 o 
 -12   9  -3     3185.94     2747.12   1025.92 o 
  -9   9  -3    14456.95    14528.51   1054.23 o 
  -6   9  -3     8535.24     8797.35   1035.97 o 
  -3   9  -3    10214.21     9503.96   1523.05 o 
   0   9  -3     6732.72     6750.43   1038.74 o 
   3   9  -3    11344.04    11250.61   1042.59 o 
   6   9  -3     5444.38     5561.08   1645.15 o 
   9   9  -3     4743.53     2869.15   1522.97 o 
 -17  10  -3     3617.62     2779.04   1523.35 o 
 -14  10  -3     3374.76     4012.61   1245.91 o 
 -11  10  -3    10356.45    10292.40   1113.80 o 
  -8  10  -3    10122.63    10865.07   1110.74 o 
  -5  10  -3     6216.85     6701.64   1041.05 o 
  -2  10  -3     9635.33     8087.73   1341.84 o 
   1  10  -3     7065.52     6540.39   1160.17 o 
   4  10  -3     6283.08     6739.52   1465.83 o 
   7  10  -3     4320.29     3967.75   1394.53 o 
  10  10  -3     2821.14     2342.33   1465.92 o 
 -19  11  -3     3999.44     3958.15   1704.00 o 
 -16  11  -3     3623.59     3426.76   1267.53 o 
 -13  11  -3     3788.99     2745.19   1489.89 o 
 -10  11  -3     9404.38    10704.41   1100.47 o 
  -7  11  -3     7402.42     7947.96   1016.27 o 
  -4  11  -3     7184.07     7611.28   1454.41 o 
  -1  11  -3     8500.87     8231.21   1271.47 o 
   2  11  -3     5773.02     6434.76   1137.75 o 
   5  11  -3     6502.61     6401.76   1880.66 o 
   8  11  -3     2028.08     2050.84   2170.94 o 
 -21  12  -3     2759.69     2903.54   1705.08 o 
 -18  12  -3     3569.48     2789.19   1603.42 o 
 -15  12  -3     4337.33     4997.22   1694.80 o 
 -12  12  -3     9477.71     5685.26   1912.47 o 
  -9  12  -3     7531.76     8977.07   1292.00 o 
  -6  12  -3     6397.88     6054.10   1166.71 o 
  -3  12  -3    11830.98     9936.87   1345.27 o 
   0  12  -3     5480.46     5289.80   1058.74 o 
   3  12  -3     5813.97     6178.12   1410.43 o 
   6  12  -3     3478.38     1151.58   2152.02 o 
   9  12  -3     2052.74     2712.62   2279.28 o 
 -20  13  -3     2767.57     2234.88   1512.56 o 
 -17  13  -3     3774.49     3526.70   1386.99 o 
 -14  13  -3     4899.88     4432.32   1642.74 o 
 -11  13  -3     7762.29     6499.22   1568.85 o 
  -8  13  -3     6147.39     6533.13   1213.42 o 
  -5  13  -3     7806.57     8186.70   1952.79 o 
  -2  13  -3     6868.14     7168.50   1336.29 o 
   1  13  -3     4906.54     4905.67   1251.00 o 
   4  13  -3     3286.15     3264.42   1664.51 o 
   7  13  -3     2449.82     2447.99   2284.31 o 
 -19  14  -3     2451.77     2620.87   1667.39 o 
 -16  14  -3     4720.11     5193.31   1720.27 o 
 -13  14  -3     7526.89     8178.11   2246.24 o 
 -10  14  -3     6435.49     8889.25   1913.76 o 
  -7  14  -3     6477.65     5093.26   1858.35 o 
  -4  14  -3     7126.67     8342.32   1299.88 o 
  -1  14  -3     6291.35     6360.69   1455.77 o 
   2  14  -3     4615.68     4296.49   1297.99 o 
   5  14  -3     3061.38     4425.65   1503.11 o 
 -18  15  -3     4184.62     4304.75   1300.84 o 
 -15  15  -3     4223.71     4899.84   2015.88 o 
 -12  15  -3     5656.23     5473.65   2011.93 o 
  -9  15  -3     5948.30     7515.71   2008.90 o 
  -6  15  -3     5723.33     7099.05   1710.50 o 
  -3  15  -3     3911.73     4720.95   1784.43 o 
   0  15  -3     4593.06     5021.90   1298.75 o 
   3  15  -3     2849.14     3400.73   1231.88 o 
 -20  16  -3     2153.19     4138.84   3008.52 o 
 -17  16  -3     3356.68     2023.94   1979.96 o 
 -14  16  -3     3630.57     5544.13   2123.23 o 
 -11  16  -3     5333.19     6654.86   1726.78 o 
  -8  16  -3     4931.46     6672.96   1986.04 o 
  -5  16  -3     5395.39     5183.01   2016.78 o 
  -2  16  -3     4098.06     5767.82   1431.89 o 
   1  16  -3     3097.86     2925.59   1360.89 o 
   4  16  -3     2597.92     2137.63   2452.88 o 
 -19  17  -3     3089.61     1466.49   2325.67 o 
 -16  17  -3     2861.74     2319.87   1566.83 o 
 -13  17  -3     3311.13     2676.88   1822.34 o 
 -10  17  -3     4232.30     5112.92   2485.26 o 
  -7  17  -3     4339.45     4506.49   2026.65 o 
  -4  17  -3     3948.61     6076.13   1960.35 o 
  -1  17  -3     1770.78     1647.73   1160.75 o 
   2  17  -3     1944.12     2745.02   1361.40 o 
 -18  18  -3     2379.61     3882.67   2463.11 o 
 -15  18  -3     2388.76     1924.70   1935.94 o 
 -12  18  -3     2653.79     2544.98   2556.51 o 
  -9  18  -3     4341.32     5653.66   1868.53 o 
  -6  18  -3     3880.91     3695.82   2130.54 o 
  -3  18  -3     1706.91     1862.04   1291.15 o 
   0  18  -3     2214.96     2027.56   1346.11 o 
 -14  19  -3     2405.32     2033.64   1973.08 o 
 -11  19  -3     3519.89     5950.87   1922.83 o 
  -8  19  -3     2859.26     5634.96   2150.10 o 
  -5  19  -3     2178.45     3557.01   2048.14 o 
  -2  19  -3     2802.32     2590.90   1670.97 o 
  -4  20  -3     2962.53     3929.73   2356.76 o 
  -1   1  -2    32913.97    30391.84   2819.70 o 
  -3   2  -2    30650.38    29105.10    633.20 o 
   0   2  -2    30035.75    26961.01   1721.38 o 
  -5   3  -2    18753.41    19383.05    697.81 o 
  -2   3  -2    16096.23    16169.24   1066.80 o 
   1   3  -2    15868.14    15039.90    651.68 o 
  -7   4  -2    17003.30    17635.34    765.73 o 
  -4   4  -2    16931.78    18875.11   1066.04 o 
  -1   4  -2    41857.34    43637.33   2112.89 o 
   2   4  -2    17658.95    16790.88    970.20 o 
  -9   5  -2    12002.13    11540.51    697.23 o 
  -6   5  -2    10089.20     9925.82    501.39 o 
  -3   5  -2    38464.23    35969.93   1238.31 o 
   0   5  -2    25835.50    25415.54   1023.34 o 
   3   5  -2    12151.68    12100.79    627.89 o 
 -11   6  -2    12917.81    12643.49    701.72 o 
  -8   6  -2    11214.57    10924.84    872.00 o 
  -5   6  -2    39586.74    37001.41   1157.72 o 
   1   6  -2    20260.26    18269.42    932.47 o 
   4   6  -2    16764.62    17056.21    718.50 o 
 -13   7  -2    14030.43    14825.22    818.28 o 
 -10   7  -2    11342.55    11775.72    835.96 o 
  -7   7  -2    31215.91    32194.80    903.96 o 
  -4   7  -2    15533.97    14833.94    524.88 o 
  -1   7  -2    25253.91    24617.22   1151.32 o 
   2   7  -2    21787.45    22436.25    713.56 o 
   5   7  -2    17834.09    19447.50    791.16 o 
 -15   8  -2     8585.89     9045.14    817.95 o 
 -12   8  -2    13269.76    13966.41    874.03 o 
  -9   8  -2    22160.21    21889.47    786.94 o 
  -6   8  -2    13071.13    12494.42    666.68 o 
  -3   8  -2    27350.64    28283.76   1759.51 o 
   0   8  -2    28341.06    28255.97   1025.93 o 
   3   8  -2    12470.04    13153.85    666.98 o 
   6   8  -2    16707.90    17271.78    763.74 o 
 -17   9  -2     8011.03     8129.13   1081.48 o 
 -14   9  -2     9244.73     9623.49    992.15 o 
 -11   9  -2    15558.79    15858.46    945.68 o 
  -8   9  -2    20407.58    20176.88    639.48 o 
  -5   9  -2    14261.05    14895.65    805.24 o 
  -2   9  -2    24134.47    23899.40   1098.67 o 
   1   9  -2    15818.70    17183.50    670.41 o 
   4   9  -2    11710.68    11551.30    754.60 o 
   7   9  -2     8852.11     9991.69    954.33 o 
 -19  10  -2     4101.66     3593.48   1124.56 o 
 -16  10  -2     8635.17     8228.41    939.96 o 
 -13  10  -2     9387.01     8502.24   1468.92 o 
 -10  10  -2    13081.91    13164.64   1043.48 o 
  -7  10  -2    14795.21    14124.39   1023.99 o 
  -4  10  -2    17081.28    17089.59    574.85 o 
  -1  10  -2    17807.48    18803.46    628.01 o 
   2  10  -2     8182.58     8785.43    710.93 o 
   5  10  -2    11348.76    11090.24    921.17 o 
   8  10  -2     5089.51     4896.90   1130.75 o 
 -21  11  -2     3812.39     4619.46   1744.19 o 
 -18  11  -2     6558.86     6580.15    974.02 o 
 -15  11  -2     7828.68     8564.71   1256.53 o 
 -12  11  -2    14077.58    14604.55   1391.06 o 
  -9  11  -2    18753.64    19991.05   1150.41 o 
  -6  11  -2    12420.60    14178.80   1800.56 o 
  -3  11  -2    14806.01    15877.27    944.05 o 
   0  11  -2    10257.00     9672.69    731.86 o 
   3  11  -2     8766.11     9708.64    846.12 o 
   6  11  -2     5481.62     6541.97    806.05 o 
   9  11  -2     3797.54     2727.37   1515.49 o 
 -23  12  -2     3823.16     3037.86   1835.73 o 
 -20  12  -2     2762.61     4044.49   1225.36 o 
 -17  12  -2     7847.69     7085.47   1280.39 o 
 -14  12  -2     9332.93     9271.92   1733.70 o 
 -11  12  -2    11123.33    10780.95    983.04 o 
  -8  12  -2    10197.87    10958.52   1034.61 o 
  -5  12  -2    10837.68     9721.56   1396.13 o 
  -2  12  -2    13670.79    13580.59   1042.24 o 
   1  12  -2     5933.55     6080.40    798.25 o 
   4  12  -2     7169.72     6846.12    758.56 o 
   7  12  -2     3795.04     3602.36   1149.15 o 
  10  12  -2     2186.65     3115.71   1339.66 o 
 -22  13  -2     3233.31     2442.06   1413.52 o 
 -19  13  -2     5346.18     5882.25   1042.47 o 
 -16  13  -2    10933.44    11135.08   1459.33 o 
 -13  13  -2     6420.12     8064.05   1540.36 o 
 -10  13  -2    15343.03    16630.67   1892.84 o 
  -7  13  -2    12068.27    11915.21   1538.86 o 
  -4  13  -2     9659.98    10927.27   1582.21 o 
  -1  13  -2     8781.90     7728.30    819.85 o 
   2  13  -2     7511.94     7960.97    857.78 o 
   5  13  -2     4614.02     4764.94    811.41 o 
   8  13  -2     2277.74     1465.09   1420.56 o 
  11  13  -2     2941.10     2232.40   2210.98 o 
 -21  14  -2     3958.14     5512.93   1718.88 o 
 -18  14  -2     5760.23     5744.90   1484.17 o 
 -15  14  -2     7668.69     7535.11   1631.29 o 
 -12  14  -2     6968.60     8745.18   2146.60 o 
  -9  14  -2     6639.35     7170.67   1478.57 o 
  -6  14  -2    13539.67    13260.14   2432.97 o 
  -3  14  -2     8764.03     7460.88   1735.90 o 
   0  14  -2     7051.96     7444.85    982.52 o 
   3  14  -2     5505.69     5964.30    913.74 o 
   6  14  -2     2605.94     2855.27   1047.21 o 
   9  14  -2     2028.63     3122.31   1795.93 o 
 -23  15  -2     2521.94     2043.11   2038.22 o 
 -20  15  -2     4349.62     4068.58   1335.71 o 
 -17  15  -2     4316.32     4127.18   1277.87 o 
 -14  15  -2     7659.46     7984.54   1873.05 o 
 -11  15  -2     9462.52     9013.83   1693.17 o 
  -8  15  -2     8271.46     9607.13   1669.89 o 
  -5  15  -2     9017.95    10590.11   1787.48 o 
  -2  15  -2     6787.71     8277.11   1613.38 o 
   1  15  -2     5664.41     6020.55    993.46 o 
   4  15  -2     5205.10     4359.50   1152.90 o 
   7  15  -2     2734.46     2590.95   1515.89 o 
 -22  16  -2     2271.21      329.39   1984.04 o 
 -19  16  -2     3255.81     3102.79   1385.46 o 
 -16  16  -2     5047.25     4371.74   1493.11 o 
 -13  16  -2     5341.46     4063.60   1592.06 o 
 -10  16  -2    10603.34    13805.02   1890.62 o 
  -7  16  -2     3715.13     2547.61   1667.56 o 
  -4  16  -2     8796.16     8136.70   1606.54 o 
  -1  16  -2     6245.44     5472.79   1209.02 o 
   2  16  -2     6363.45     7275.34   1156.31 o 
   5  16  -2     2849.09     4366.07   2429.97 o 
 -21  17  -2     2171.44     3270.78   2465.81 o 
 -18  17  -2     4568.80     3341.98   1192.13 o 
 -15  17  -2     2957.85     2702.98   1510.96 o 
 -12  17  -2     8482.31    10146.42   2071.11 o 
  -9  17  -2     8927.43    11057.64   1780.77 o 
  -6  17  -2     1578.31     1421.24   1513.86 o 
  -3  17  -2     7435.87     7467.13   1935.33 o 
   0  17  -2     8052.75     8003.92   1119.90 o 
   3  17  -2     2982.01     3792.27   1515.87 o 
   6  17  -2     2045.43     2905.03   2755.14 o 
 -20  18  -2     2521.85     1840.63   1418.78 o 
 -17  18  -2     3887.28     1768.98   1403.94 o 
 -14  18  -2     4204.51     3448.43   1580.63 o 
 -11  18  -2     6685.25     5784.38   1719.83 o 
  -8  18  -2     5963.92     8056.88   2949.61 o 
  -5  18  -2     3266.50     3211.50   1730.03 o 
  -2  18  -2     7408.03     7656.98   2573.29 o 
   1  18  -2     3694.10     1824.54   1307.63 o 
   4  18  -2     1767.96     2211.11   1348.81 o 
 -19  19  -2     2548.89     1763.19   1468.92 o 
 -16  19  -2     3372.89     1992.71   1801.20 o 
 -13  19  -2     5781.03     8383.87   1868.98 o 
 -10  19  -2     4264.42     4743.31   1777.26 o 
  -7  19  -2     3809.20     4450.64   1951.41 o 
  -4  19  -2     5079.33     5869.92   1991.41 o 
  -1  19  -2     2315.33     1914.75   1660.48 o 
   2  19  -2     3035.78     2057.43   1949.62 o 
 -21  20  -2     1503.57     1484.32   2783.36 o 
 -18  20  -2     2508.21     2801.86   1531.61 o 
 -15  20  -2     4749.85     6884.21   1990.73 o 
 -12  20  -2     5825.75     5558.54   1862.77 o 
  -9  20  -2     3704.72     3411.83   2018.55 o 
  -6  20  -2     5075.05     6722.43   1655.90 o 
  -3  20  -2     2895.98     2249.06   1977.26 o 
   0  20  -2     2232.72     1587.67   1952.61 o 
 -20  21  -2     1996.18     2669.10   2912.41 o 
 -17  21  -2     2637.25     1513.68   1845.58 o 
 -14  21  -2     4356.59     8207.53   2128.56 o 
 -11  21  -2     3667.21     3294.95   1903.65 o 
  -8  21  -2     3273.45     5232.53   1722.00 o 
  -5  21  -2     3109.82     3666.68   2135.97 o 
  -2  21  -2     2422.48     2481.22   2202.27 o 
 -16  22  -2     2296.67     2935.72   3024.94 o 
 -13  22  -2     3648.89     3092.47   2223.19 o 
 -10  22  -2     3548.32     4138.06   2258.92 o 
  -7  22  -2     3872.33     3004.98   2078.14 o 
  -4  22  -2     1896.37     2842.34   2871.71 o 
  -2   2  -1    78712.77    79649.96   2132.37 o 
   1   2  -1    25968.28    26140.16    546.81 o 
  -4   3  -1    57301.77    58519.61   1125.78 o 
  -1   3  -1    48313.39    51865.99   1265.56 o 
   2   3  -1    23180.16    22558.49    499.36 o 
  -6   4  -1    46875.43    46500.89    618.29 o 
  -3   4  -1    65369.52    68470.77   1241.50 o 
   0   4  -1    21358.70    21942.11   1232.66 o 
   3   4  -1    22214.19    22210.79    511.95 o 
  -8   5  -1    46112.72    45043.04    734.69 o 
  -5   5  -1    47601.03    47257.31    784.05 o 
  -2   5  -1    29189.12    30030.98    533.22 o 
   1   5  -1    28757.67    28554.05    553.25 o 
   4   5  -1    40373.25    40510.88    661.50 o 
 -10   6  -1    32024.56    32214.13    768.62 o 
  -7   6  -1    69963.81    69225.16    937.58 o 
  -4   6  -1    31855.03    31842.28    806.11 o 
  -1   6  -1    34148.84    34198.49    974.46 o 
   2   6  -1    34148.86    34374.81    602.73 o 
   5   6  -1    18587.31    18042.66    642.84 o 
 -12   7  -1    13634.22    12685.78    632.34 o 
  -9   7  -1    28330.53    28710.40   1017.50 o 
  -6   7  -1    47480.60    48673.50   1446.75 o 
  -3   7  -1    26616.11    28080.02    971.50 o 
   0   7  -1    52113.38    52330.20    711.32 o 
   3   7  -1    16498.70    16045.10    514.32 o 
   6   7  -1    12412.03    11778.98    793.29 o 
 -14   8  -1    14888.83    14175.95    890.18 o 
 -11   8  -1    29867.47    29757.76   1052.34 o 
  -8   8  -1    26826.46    26977.87    581.53 o 
  -5   8  -1    29715.95    30915.18    965.55 o 
  -2   8  -1    30936.69    30141.25    922.83 o 
   1   8  -1    30845.22    31189.72    731.10 o 
   4   8  -1    14682.55    15091.78    642.41 o 
   7   8  -1    15915.35    17212.90    837.03 o 
 -16   9  -1     8825.75     9544.16    732.84 o 
 -13   9  -1    12575.42    12363.36    658.43 o 
 -10   9  -1    27747.45    26148.75    947.80 o 
  -7   9  -1    14545.97    15361.50    930.99 o 
  -4   9  -1    23236.41    21964.96    557.95 o 
  -1   9  -1    26977.20    27336.58    678.71 o 
   2   9  -1    17094.64    17546.22    624.21 o 
   5   9  -1     8934.46     8347.87    746.54 o 
   8   9  -1     7665.50     8206.93    777.04 o 
 -18  10  -1     8267.67     8085.59    925.34 o 
 -15  10  -1    12596.09    13659.61    786.02 o 
 -12  10  -1    14810.68    14942.43    996.39 o 
  -9  10  -1    16900.45    16648.16    726.10 o 
  -6  10  -1    14537.38    14819.58    595.47 o 
  -3  10  -1    21847.69    21186.94   1951.67 o 
   0  10  -1    14132.04    13116.93    637.80 o 
   3  10  -1    16046.77    16408.60    764.78 o 
   6  10  -1    16896.28    18021.48    809.47 o 
   9  10  -1     5756.40     7199.44   1237.40 o 
 -20  11  -1     5627.17     5876.36   1863.34 o 
 -17  11  -1     7086.52     7756.79   1290.02 o 
 -14  11  -1    12413.51    12251.60   1060.23 o 
 -11  11  -1    12477.67    13624.99   1403.55 o 
  -8  11  -1    15488.50    16704.91    957.07 o 
  -5  11  -1    13877.75    14156.56   1195.08 o 
  -2  11  -1    25634.99    25071.00    891.68 o 
   1  11  -1     8607.20     8819.93    551.04 o 
   4  11  -1     5353.10     5374.67    694.85 o 
   7  11  -1    10293.70    11756.62   1020.06 o 
  10  11  -1     3271.13     4851.87   1818.22 o 
 -22  12  -1     4413.83     5728.98   1812.90 o 
 -19  12  -1     6695.07     8081.02   1613.93 o 
 -16  12  -1     9048.43    10895.00   1465.48 o 
 -13  12  -1    11626.61    11438.92   1187.06 o 
 -10  12  -1    10634.72     9931.63   1427.24 o 
  -7  12  -1    12149.57    11979.58    903.93 o 
  -4  12  -1    25626.25    27272.29   1212.94 o 
  -1  12  -1    14142.79    15270.88    655.73 o 
   2  12  -1     5843.97     6137.83    710.65 o 
   5  12  -1    15703.53    15806.15    855.74 o 
   8  12  -1     8257.90     9102.17   1260.44 o 
  11  12  -1     2197.92     1434.26   1834.78 o 
 -24  13  -1     3075.83     1675.89   1601.04 o 
 -21  13  -1     4267.89     4501.99   1584.34 o 
 -18  13  -1     6389.75     7121.97   1523.67 o 
 -15  13  -1     9646.06     9447.50   1084.41 o 
 -12  13  -1    13431.31    12942.21   1543.56 o 
  -9  13  -1    18009.33    18528.78   1531.89 o 
  -6  13  -1    18829.10    19234.78   1072.25 o 
  -3  13  -1    15005.21    15684.63    910.49 o 
   0  13  -1     8121.41     7183.01    839.52 o 
   3  13  -1     8094.48     7158.97    781.34 o 
   6  13  -1     5666.74     6466.66   1281.35 o 
   9  13  -1     4653.64     5287.50   1721.22 o 
 -23  14  -1     3418.72     3961.52   1883.25 o 
 -20  14  -1     4527.97     5325.20   2815.79 o 
 -17  14  -1     9655.99     9774.94   1524.54 o 
 -14  14  -1     9819.60    10611.97   1435.84 o 
 -11  14  -1     6509.18     6381.60   1368.80 o 
  -8  14  -1    25489.65    26293.21   1430.23 o 
  -5  14  -1    11979.55    12414.66    961.13 o 
  -2  14  -1    10658.80    10236.60    933.38 o 
   1  14  -1    12805.76    13132.47    791.64 o 
   4  14  -1     9494.98    10742.56   1001.14 o 
   7  14  -1     4574.05     4526.13   1080.01 o 
  10  14  -1     2867.48     3256.32   1786.90 o 
 -22  15  -1     3459.77     4911.71   1905.52 o 
 -19  15  -1     4832.22     6417.65   2426.86 o 
 -16  15  -1    10523.83    11705.87   1382.80 o 
 -13  15  -1    10041.92    11076.91   1710.27 o 
 -10  15  -1    14357.61    14107.81   1596.35 o 
  -7  15  -1    18077.52    19163.54   1122.70 o 
  -4  15  -1    12266.17    10940.98   1047.92 o 
  -1  15  -1    13748.21    12596.18    990.70 o 
   2  15  -1     6469.49     6774.76    850.40 o 
   5  15  -1     4938.23     4543.60   1108.90 o 
   8  15  -1     3030.89     3956.66   1479.48 o 
 -24  16  -1     2381.31     4658.23   3113.82 o 
 -21  16  -1     3245.50     2083.62   2253.46 o 
 -18  16  -1     8218.21     8325.00   1551.14 o 
 -15  16  -1     8121.21     7881.69   1323.40 o 
 -12  16  -1     5483.19     4138.55   1459.28 o 
  -9  16  -1    10778.45    12472.32   1623.54 o 
  -6  16  -1    15336.71    15860.00   1190.61 o 
  -3  16  -1    12921.31    13409.33   1033.46 o 
   0  16  -1     6032.44     5394.72    851.89 o 
   3  16  -1     5571.35     5962.71   1150.82 o 
   6  16  -1     3760.94     4291.80   1301.20 o 
 -23  17  -1     2442.31     4612.70   2270.31 o 
 -20  17  -1     4031.16     3365.18   2313.18 o 
 -17  17  -1     7877.09     7434.92   1428.41 o 
 -14  17  -1     7037.40     6731.57   1361.01 o 
 -11  17  -1    13143.33    13700.25   1879.63 o 
  -8  17  -1     9445.60    10164.99   1694.85 o 
  -5  17  -1    10247.57    10371.42   1091.42 o 
  -2  17  -1    10747.85    10583.88   1111.98 o 
   1  17  -1     3732.13     3917.41    969.83 o 
   4  17  -1     4004.60     3806.22   1114.58 o 
   7  17  -1     2736.03     2945.53   1482.74 o 
 -22  18  -1     2381.23     2923.54   2482.52 o 
 -19  18  -1     5496.69     8045.79   1603.49 o 
 -16  18  -1     6698.42     6850.83   1476.32 o 
 -13  18  -1     4859.62     5097.36   1781.05 o 
 -10  18  -1     7999.84     7676.94   1793.00 o 
  -7  18  -1     5861.78     5394.66   1597.56 o 
  -4  18  -1     7976.47     8335.04   1157.77 o 
  -1  18  -1     5667.63     6366.12   1026.19 o 
   2  18  -1     2664.56     3791.82   1263.45 o 
   5  18  -1     2904.22     3399.42   1338.96 o 
 -21  19  -1     2975.22     4735.84   2875.38 o 
 -18  19  -1     5122.60     3916.95   1484.02 o 
 -15  19  -1     7209.15     6838.02   1403.74 o 
 -12  19  -1     5910.64     6513.57   1915.45 o 
  -9  19  -1     5913.44     8029.24   1676.67 o 
  -6  19  -1     5650.80     5297.07   1423.52 o 
  -3  19  -1     6489.53     6145.12   1128.92 o 
   0  19  -1     3648.68     4260.19   1162.80 o 
   3  19  -1     2865.96     2243.87   1411.35 o 
 -20  20  -1     4076.43     4195.78   2756.65 o 
 -17  20  -1     6282.77     7167.98   1857.49 o 
 -14  20  -1     2996.85     4466.76   1641.73 o 
 -11  20  -1     5469.80     6930.64   1892.40 o 
  -8  20  -1     4834.24     6663.38   1764.28 o 
  -5  20  -1     4321.97     3603.03   1560.93 o 
  -2  20  -1     3084.68     3253.65   1050.08 o 
   1  20  -1     2600.79     3167.41   1252.84 o 
 -19  21  -1     3639.38     3463.94   1692.71 o 
 -16  21  -1     2553.12     2325.64   1522.83 o 
 -13  21  -1     5932.21     4305.66   2096.06 o 
 -10  21  -1     4935.77     5734.01   2073.12 o 
  -7  21  -1     2965.75     2398.53   1585.12 o 
  -4  21  -1     3653.94     2873.67   1432.65 o 
  -1  21  -1     2760.09     3942.23   1329.79 o 
 -18  22  -1     2832.90     3064.91   2036.63 o 
 -15  22  -1     4216.02     3611.54   1366.91 o 
 -12  22  -1     5017.56     6936.11   1880.86 o 
  -9  22  -1     3333.75     4066.82   1757.53 o 
  -6  22  -1     2348.63     2931.25   1418.83 o 
  -3  22  -1     2694.13     2763.12   1412.78 o 
 -17  23  -1     3975.56     2656.56   1841.60 o 
 -14  23  -1     2832.69     5153.37   1870.26 o 
 -11  23  -1     3497.91     4709.96   2134.51 o 
  -8  23  -1     2478.24     2514.61   1767.06 o 
  -5  23  -1     2468.74     2423.75   1510.92 o 
 -19  24  -1     2225.15     2593.49   2663.57 o 
 -16  24  -1     2561.87     2361.95   2088.24 o 
 -13  24  -1     2723.68     1724.84   2189.58 o 
 -10  24  -1     3297.52      903.66   3010.81 o 
  -7  24  -1     2121.68     3561.99   2421.40 o 
 -15  25  -1     1954.08      498.80   2418.31 o 
   2   2   0    86122.84    88603.41    949.99 o 
  -3   3   0    39565.93    41672.89   1325.69 o 
   0   3   0    28888.79    30241.66    565.20 o 
   3   3   0    26673.64    27276.13    608.49 o 
  -5   4   0    26122.86    27354.94    786.28 o 
  -2   4   0    88779.73    90990.56    895.69 o 
   1   4   0    28683.33    30159.15    590.22 o 
   4   4   0    23347.51    24059.72    666.68 o 
  -7   5   0    41840.75    40906.07   1047.37 o 
  -4   5   0    36155.05    35652.56   1234.40 o 
  -1   5   0    21848.70    22471.64    957.01 o 
   2   5   0    32228.35    32382.04    829.71 o 
   5   5   0    28929.09    29266.99    750.21 o 
  -9   6   0    54184.30    55868.03   1778.35 o 
  -6   6   0    27250.74    25527.33   1435.44 o 
  -3   6   0    29109.94    30213.98    788.25 o 
   0   6   0    22230.40    21823.98   1426.23 o 
   3   6   0    29298.26    29848.70   1177.16 o 
   6   6   0    16597.50    16306.62    755.10 o 
 -11   7   0    22426.90    23138.26   1381.41 o 
  -8   7   0    43899.93    43417.05   1134.93 o 
  -5   7   0    30549.46    30024.65   1732.05 o 
  -2   7   0    41900.84    38939.90   1295.52 o 
   1   7   0    33841.14    33541.91    567.86 o 
   4   7   0    26065.00    25176.82    864.37 o 
   7   7   0    18433.72    18254.73    684.26 o 
 -13   8   0    13162.22    13334.84    658.16 o 
 -10   8   0    20232.65    19695.35   1041.06 o 
  -7   8   0    35135.93    37757.77   1863.55 o 
  -4   8   0    19388.96    17532.32   1274.64 o 
  -1   8   0    41166.32    38096.73   1431.12 o 
   2   8   0    22855.25    22525.15    547.55 o 
   5   8   0    20404.46    20015.33    704.13 o 
   8   8   0    13251.04    13165.42   1412.43 o 
 -15   9   0    10567.69    10991.81    829.71 o 
 -12   9   0     9957.16     8828.69    864.61 o 
  -9   9   0    40424.04    39624.00   1929.26 o 
  -6   9   0    26270.62    25370.59   1959.27 o 
  -3   9   0    45496.68    42959.73   1404.19 o 
   0   9   0    44651.64    45083.89   1104.57 o 
   3   9   0    24407.92    24725.92    750.85 o 
   6   9   0    11977.90    12069.05    540.19 o 
   9   9   0    13641.89    13481.08   1225.28 o 
 -17  10   0     8485.52     8652.48   1347.26 o 
 -14  10   0     8473.66     8520.15   1035.94 o 
 -11  10   0    24159.96    23531.91   1689.79 o 
  -8  10   0    21992.53    20548.68   1813.88 o 
  -5  10   0    24273.81    24292.49    771.36 o 
  -2  10   0    19607.30    19288.56   1227.38 o 
   1  10   0    23052.93    22694.84    889.36 o 
   4  10   0    17761.10    17969.32    537.71 o 
   7  10   0    11974.98    13659.60   1012.16 o 
  10  10   0     6397.00     7236.97    995.01 o 
 -19  11   0     6671.72     7200.84   1301.96 o 
 -16  11   0     7279.51     7385.99    875.97 o 
 -13  11   0    15746.70    15542.02   1233.29 o 
 -10  11   0    23423.95    23886.93   1419.92 o 
  -7  11   0    23142.32    20915.26   1989.92 o 
  -4  11   0    24559.26    25334.79   1731.25 o 
  -1  11   0    22468.74    21678.35   1140.11 o 
   2  11   0    17801.13    17633.90    667.74 o 
   5  11   0    19729.86    19258.82   1034.48 o 
   8  11   0     4062.31     4847.36    971.30 o 
  11  11   0     3679.32     4887.31    952.53 o 
 -21  12   0     5407.96     7544.92   1453.63 o 
 -18  12   0     8963.68     8736.88   1357.07 o 
 -15  12   0    11707.60    11931.89   1291.42 o 
 -12  12   0    18232.31    17571.45   1407.93 o 
  -9  12   0    23521.52    21358.55   1407.57 o 
  -6  12   0    17776.71    18060.48   1082.09 o 
  -3  12   0    10924.81     9888.43   1713.29 o 
   0  12   0    15737.16    15813.12   1077.19 o 
   3  12   0    21060.23    19839.87   1054.83 o 
   6  12   0     7844.59     7807.63   1028.92 o 
   9  12   0     2543.08     2866.93   1057.82 o 
  12  12   0     3908.72     5092.86   1739.16 o 
 -23  13   0     4257.25     5921.60   1564.10 o 
 -20  13   0     4852.26     4526.03   2461.50 o 
 -17  13   0     8351.14     9510.11   2098.32 o 
 -14  13   0    13696.33    13660.54   1407.71 o 
 -11  13   0    20753.38    20553.77   1459.90 o 
  -8  13   0    20354.08    17399.06   1490.92 o 
  -5  13   0    13488.31    12881.31   1112.84 o 
  -2  13   0    17692.83    17633.93    946.12 o 
   1  13   0    18251.85    18878.11    786.04 o 
   4  13   0     4196.94     4710.50    947.19 o 
   7  13   0     6413.93     6351.42   1047.56 o 
  10  13   0     2993.06     2677.65   1415.17 o 
 -22  14   0     6482.18     7816.69   1610.79 o 
 -19  14   0     6623.23     8046.55   2489.05 o 
 -16  14   0    10237.22    12751.54   1775.92 o 
 -13  14   0    18342.31    16848.33   1421.90 o 
 -10  14   0    18843.71    17168.96   2168.31 o 
  -7  14   0    18998.82    18757.83   1278.53 o 
  -4  14   0    10944.05    11175.08   1006.04 o 
  -1  14   0    13872.41    14181.34    981.31 o 
   2  14   0     7883.88     7631.27    931.01 o 
   5  14   0     7774.32     7535.55    981.86 o 
   8  14   0     3747.93     4176.73   1005.56 o 
 -24  15   0     2918.37     1630.74   1489.90 o 
 -21  15   0     5468.45     7659.12   2837.40 o 
 -18  15   0     4448.68     4331.68   2233.11 o 
 -15  15   0     9507.36    10380.61   1437.72 o 
 -12  15   0    19872.38    18304.55   1540.97 o 
  -9  15   0    15422.98    16362.90   1344.64 o 
  -6  15   0    12118.82    13140.73   1035.11 o 
  -3  15   0    12167.01    11969.99    898.70 o 
   0  15   0     9176.31     8819.93    987.05 o 
   3  15   0     5595.05     6202.38   1081.97 o 
   6  15   0     5442.15     6641.20   1182.60 o 
   9  15   0     2316.85     2222.03   1242.57 o 
 -23  16   0     3721.02     3413.19   1398.38 o 
 -20  16   0     6127.35     6537.89   2805.08 o 
 -17  16   0     8037.61     8227.19   1500.41 o 
 -14  16   0     7632.84     5996.18   1413.91 o 
 -11  16   0    17927.23    16551.83   1740.74 o 
  -8  16   0    14167.63    14300.75   1038.55 o 
  -5  16   0     8234.26     8686.19   1067.32 o 
  -2  16   0    10070.96    10543.96   1258.06 o 
   1  16   0     7275.79     7524.15    960.09 o 
   4  16   0     4884.00     5329.62   1069.14 o 
   7  16   0     4102.92     5664.39   1148.92 o 
 -22  17   0     2554.47     2787.74   2458.00 o 
 -19  17   0     4913.18     5112.35   2110.11 o 
 -16  17   0     7596.18     7679.91   1494.98 o 
 -13  17   0     5175.77     4957.98   1688.57 o 
 -10  17   0    10846.08    10864.65   1508.26 o 
  -7  17   0     8681.02     9793.61   1092.41 o 
  -4  17   0     9576.29    10407.73   1107.47 o 
  -1  17   0     7394.70     7455.38   1008.11 o 
   2  17   0     2833.15     3321.59   1149.78 o 
   5  17   0     4516.78     5946.10   1289.68 o 
   8  17   0     2728.97     2994.11   2364.89 o 
 -21  18   0     4039.86     3589.98   2700.74 o 
 -18  18   0     6385.97     8659.54   2588.06 o 
 -15  18   0     5920.86     7350.76   1574.71 o 
 -12  18   0     4838.42     4916.18   1445.30 o 
  -9  18   0    12952.84    12606.18   1280.57 o 
  -6  18   0     9258.81     9731.99   1156.34 o 
  -3  18   0     4841.50     6094.20    963.44 o 
   0  18   0     5011.12     4701.17   1245.41 o 
   3  18   0     3727.19     3715.08   1110.21 o 
   6  18   0     3700.82     4944.12   1635.24 o 
 -23  19   0     3448.54     3967.95   2991.22 o 
 -20  19   0     3229.18     2005.64   1990.12 o 
 -17  19   0     3795.99     3773.12   1436.36 o 
 -14  19   0     6254.93     6050.31   1673.53 o 
 -11  19   0     5149.58     5630.42   1279.12 o 
  -8  19   0     6517.71     5278.40   1212.52 o 
  -5  19   0     6408.51     6102.14   1094.18 o 
  -2  19   0     5002.33     5106.70    960.66 o 
   1  19   0     2633.69     3035.59   1126.90 o 
   4  19   0     3746.29     4148.84   1490.27 o 
 -22  20   0     3548.33     6562.58   3017.36 o 
 -19  20   0     3467.30     3699.22   2128.37 o 
 -16  20   0     4168.33     4065.66   1383.56 o 
 -13  20   0     5958.93     4986.87   1687.34 o 
 -10  20   0     6094.57     4648.82   1494.39 o 
  -7  20   0     4366.38     4627.98   1332.40 o 
  -4  20   0     6107.59     5130.35   1418.72 o 
  -1  20   0     2686.01     2133.85   1174.90 o 
   2  20   0     3360.52     2942.78   1193.34 o 
 -21  21   0     2864.65     2636.25   2889.57 o 
 -18  21   0     3453.61     3706.99   1957.46 o 
 -15  21   0     5909.93     7579.44   1689.09 o 
 -12  21   0     3123.93     3068.28   1548.27 o 
  -9  21   0     4989.33     5921.63   1658.57 o 
  -6  21   0     5444.12     6396.33   1827.05 o 
  -3  21   0     4370.76     5103.87   1603.98 o 
   0  21   0     2675.65     4517.18   1346.34 o 
 -20  22   0     3468.41     4409.50   2471.69 o 
 -17  22   0     4768.93     5260.51   1873.81 o 
 -14  22   0     3309.40     3454.35   1677.56 o 
 -11  22   0     3671.27     4374.08   1240.10 o 
  -8  22   0     6217.64     6067.58   1766.64 o 
  -5  22   0     2674.75     1564.12   1853.49 o 
  -2  22   0     3432.34     2472.70   1417.20 o 
 -19  23   0     3693.81     1393.23   2480.91 o 
 -16  23   0     3724.28     2366.69   1574.23 o 
 -13  23   0     3442.23     3197.58   1614.44 o 
 -10  23   0     4308.38     3667.81   1935.97 o 
  -7  23   0     3652.20     4652.62   1788.19 o 
  -4  23   0     3703.77     3825.51   2459.26 o 
 -18  24   0     3973.79     2878.39   1741.94 o 
 -15  24   0     1980.22     2794.74   1458.00 o 
 -12  24   0     4203.63     5568.55   3153.82 o 
  -9  24   0     2908.95     4796.49   1668.50 o 
 -17  25   0     2737.01     2037.52   1669.54 o 
 -14  25   0     1671.81     2401.20   3108.60 o 
  -3   2   1    42919.35    43571.74    839.61 o 
   0   2   1    98257.02   104250.88   1473.06 o 
  -5   3   1    27643.63    27535.84    987.96 o 
  -2   3   1    20741.71    20524.27    827.36 o 
   1   3   1    50980.70    50524.27    956.98 o 
  -7   4   1    23417.55    23175.92    673.95 o 
  -4   4   1    21234.68    20930.09    546.03 o 
  -1   4   1    68010.02    67892.16   1503.13 o 
   2   4   1    26362.05    25032.26    849.87 o 
  -9   5   1    24479.61    23934.22    597.89 o 
  -6   5   1    27319.44    26496.67    605.48 o 
  -3   5   1    23014.71    23975.92    519.89 o 
   0   5   1    40212.77    39336.64    662.43 o 
   3   5   1    27001.52    26650.55    533.08 o 
 -11   6   1    15997.48    15359.33    739.75 o 
  -8   6   1    26282.95    26753.14    622.63 o 
  -5   6   1    30743.55    30609.22    773.91 o 
  -2   6   1    51018.93    50647.05    691.28 o 
   1   6   1    49233.61    49262.78   1296.67 o 
   4   6   1    15860.18    15512.47    578.01 o 
 -13   7   1    18642.27    19734.86    759.42 o 
 -10   7   1    20381.30    19993.90    633.57 o 
  -7   7   1    51922.05    51735.30    977.86 o 
  -4   7   1    24999.22    25121.86    715.61 o 
  -1   7   1    68672.65    69097.09   1184.42 o 
   2   7   1    15762.47    14123.57    651.17 o 
   5   7   1    15926.84    15748.71    815.38 o 
 -15   8   1    16454.63    16657.45    914.84 o 
 -12   8   1    22276.09    22558.19    560.28 o 
  -9   8   1    28145.78    27488.07    868.52 o 
  -6   8   1    31213.24    30653.51    847.94 o 
  -3   8   1    51949.73    51357.75    817.58 o 
   0   8   1    27611.65    26797.66    583.78 o 
   3   8   1    15004.94    14229.86    813.80 o 
   6   8   1    25389.87    25972.94    818.31 o 
 -17   9   1    11222.56    11293.21    950.97 o 
 -14   9   1    11077.43    10215.60    942.76 o 
 -11   9   1    25109.89    23411.56    940.78 o 
  -8   9   1    30916.28    29007.24    982.10 o 
  -5   9   1    39736.64    38162.72    905.05 o 
  -2   9   1    31797.25    31144.12    956.53 o 
   1   9   1    17511.99    16678.18    853.85 o 
   4   9   1    17238.57    17300.26    797.47 o 
   7   9   1    13865.12    14168.51    899.95 o 
 -19  10   1     5419.75     6117.87   1121.86 o 
 -16  10   1    14827.36    14248.40   1073.26 o 
 -13  10   1    13550.03    13024.41    838.70 o 
 -10  10   1    14766.18    11901.98   1386.92 o 
  -7  10   1    14658.84    13097.40    828.65 o 
  -4  10   1    30872.47    30221.22    741.66 o 
  -1  10   1    26631.60    24791.21   1535.77 o 
   2  10   1    10832.36    10105.28    811.30 o 
   5  10   1    15023.93    15451.09    797.34 o 
   8  10   1     6819.37     7479.74   1097.23 o 
 -21  11   1     4862.23     4850.93   1141.83 o 
 -18  11   1     7608.53     8652.85    964.47 o 
 -15  11   1    12339.32    11592.48   1181.50 o 
 -12  11   1    14283.56    13234.72    899.52 o 
  -9  11   1    18692.12    17143.52   1000.71 o 
  -6  11   1    17945.34    17167.70    766.29 o 
  -3  11   1    30146.19    28299.83    666.04 o 
   0  11   1    13321.50    12878.85    790.71 o 
   3  11   1     9315.64    10204.16    765.74 o 
   6  11   1    10421.11    11060.13   1317.31 o 
   9  11   1     5207.14     3664.31   1137.45 o 
 -23  12   1     3715.13     2345.87   1239.78 o 
 -20  12   1     5255.01     6083.19   1150.71 o 
 -17  12   1    10656.17    11193.49   1234.80 o 
 -14  12   1    10364.21    10358.24   1179.54 o 
 -11  12   1    11279.77     9677.71    864.48 o 
  -8  12   1    14132.16    13023.19    795.96 o 
  -5  12   1    12442.62    12140.15    624.69 o 
  -2  12   1    13547.38    12701.02    979.70 o 
   1  12   1    13070.74    12066.71   1102.88 o 
   4  12   1     5734.38     5878.29    902.00 o 
   7  12   1     4850.05     3560.21   1033.76 o 
  10  12   1     4386.88     3724.59   1150.98 o 
 -25  13   1     2405.58     1546.29   2254.70 o 
 -22  13   1     2926.99     3001.54   1340.97 o 
 -19  13   1     6694.85     6764.28   1246.63 o 
 -16  13   1    12634.72    13676.38   1375.29 o 
 -13  13   1     9371.69     9201.73   1040.26 o 
 -10  13   1    18811.25    18355.63   1111.09 o 
  -7  13   1    11961.49    10653.27    770.70 o 
  -4  13   1    12882.35    13035.67    825.18 o 
  -1  13   1    12246.16    12376.49   1071.78 o 
   2  13   1    10557.20    13340.38   2134.58 o 
   5  13   1     5037.12     4753.93   1082.03 o 
   8  13   1     5101.75     5102.73   1269.08 o 
  11  13   1     2441.94     2567.86   1338.03 o 
 -24  14   1     3862.03     -515.79   2108.17 o 
 -21  14   1     3287.71     2159.08   1340.51 o 
 -18  14   1     7534.53     8116.28   1336.32 o 
 -15  14   1    14728.02    14728.22   1363.77 o 
 -12  14   1     7998.39     8279.40    926.19 o 
  -9  14   1     9384.50     9733.82   1048.63 o 
  -6  14   1    13682.41    12556.47    701.78 o 
  -3  14   1    10700.50    11614.73    786.77 o 
   0  14   1    10249.23     9684.06   1077.68 o 
   3  14   1     7882.22     7766.31    950.67 o 
   6  14   1     2474.31     3246.33   1071.61 o 
   9  14   1     2317.10     2406.17   1276.96 o 
 -23  15   1     2783.27     2638.35   1521.76 o 
 -20  15   1     3508.93     4014.65   1304.13 o 
 -17  15   1     9470.97     8447.14   1254.54 o 
 -14  15   1    14413.06    13112.22   1102.60 o 
 -11  15   1     5952.44     5877.70    877.05 o 
  -8  15   1    14887.39    13106.11   1515.31 o 
  -5  15   1    12068.76    12164.25    905.27 o 
  -2  15   1    10831.52    10344.98   1056.99 o 
   1  15   1     8413.66     8179.71   1142.79 o 
   4  15   1     6947.71     7644.13   1212.84 o 
   7  15   1     4102.66     3874.91   1294.53 o 
  10  15   1     2117.52     2776.39   1530.33 o 
 -22  16   1     2563.06     1911.44   1991.04 o 
 -19  16   1     6618.21     5625.88   1292.36 o 
 -16  16   1     5024.78     4346.06   1567.22 o 
 -13  16   1     8824.08     9268.20   1005.39 o 
 -10  16   1    16336.44    16942.16   1224.03 o 
  -7  16   1     8914.08     7231.03   1459.29 o 
  -4  16   1     8332.55     9145.59   1363.62 o 
  -1  16   1     9777.80    10503.88   1121.41 o 
   2  16   1     7080.67     8134.97   1030.09 o 
   5  16   1     2859.72     4181.50   1234.09 o 
   8  16   1     2647.76     3711.21   1942.18 o 
 -21  17   1     3473.40     2829.62   1385.02 o 
 -18  17   1     5193.37     5635.42   1260.13 o 
 -15  17   1     4163.51     3858.47   1005.60 o 
 -12  17   1    15855.70    14413.23   1021.95 o 
  -9  17   1     8218.60     8618.89   1188.31 o 
  -6  17   1     5986.86     5805.66   1158.67 o 
  -3  17   1     9216.59     9700.21   1276.57 o 
   0  17   1     8186.67     7794.19   1173.04 o 
   3  17   1     5600.63     6586.60   1161.87 o 
   6  17   1     4695.81     5003.54   1303.95 o 
 -23  18   1     2424.78     3936.87   2073.02 o 
 -20  18   1     3321.09     2945.28   1393.97 o 
 -17  18   1     3737.35     3691.21   1438.05 o 
 -14  18   1     7729.72     6534.25   1070.97 o 
 -11  18   1    11365.26    10634.72   1283.71 o 
  -8  18   1     8773.13     9566.34   1706.83 o 
  -5  18   1     4719.63     4648.34   1257.80 o 
  -2  18   1     8585.93     8901.47   1360.62 o 
   1  18   1     4775.49     5125.62   1258.01 o 
   4  18   1     3401.59     4005.68   1276.20 o 
 -22  19   1     2651.28     2808.33   1455.94 o 
 -19  19   1     2961.50     4117.85   1467.11 o 
 -16  19   1     5292.14     3485.85   1956.56 o 
 -13  19   1     5634.11     5464.59   1175.24 o 
 -10  19   1     5219.75     4334.37   1726.66 o 
  -7  19   1     6032.55     4176.41   1286.59 o 
  -4  19   1     5207.96     6424.79   1470.73 o 
  -1  19   1     5373.02     5094.21   1231.11 o 
   2  19   1     3422.87     3495.52   1280.08 o 
 -21  20   1     3081.82     2946.75   1481.37 o 
 -18  20   1     2542.19     2539.86   1876.48 o 
 -15  20   1     5205.18     4526.86   1552.41 o 
 -12  20   1     8350.09    10383.09   1748.96 o 
  -9  20   1     5690.78     5377.78   1652.85 o 
  -6  20   1     5216.57     4149.47   1398.38 o 
  -3  20   1     3771.62     2742.80   1338.81 o 
   0  20   1     4227.53     4495.72   1447.65 o 
 -20  21   1     2303.65     1253.30   1914.63 o 
 -17  21   1     3943.98     5397.17   2496.97 o 
 -14  21   1     4881.50     4271.47   1778.21 o 
 -11  21   1     3376.03     3227.69   1837.04 o 
  -8  21   1     4035.24     3695.94   1771.39 o 
  -5  21   1     3740.22     4362.31   1378.35 o 
  -2  21   1     3210.74     3699.66   1280.22 o 
 -19  22   1     2953.32     4723.34   1767.96 o 
 -13  22   1     4398.40     3985.11   1627.78 o 
 -10  22   1     5235.12     4932.06   1889.94 o 
  -7  22   1     3534.00     5104.54   1607.70 o 
  -4  22   1     2606.96     2658.34   1414.22 o 
  -1  22   1     2608.89     4098.51   2366.20 o 
 -15  23   1     3533.86     3343.25   2091.93 o 
 -12  23   1     1890.41     1838.32   1836.33 o 
  -9  23   1     3353.08     4847.33   1739.18 o 
  -6  23   1     2826.01     2923.95   1751.44 o 
  -3  23   1     2237.50     2425.10   1652.98 o 
 -14  24   1     2911.53     3501.40   1803.06 o 
 -11  24   1     3085.17     1548.98   2322.67 o 
 -13  25   1     1800.97     2907.65   2589.66 o 
   1   2   2    16921.50    16819.54    505.95 o 
  -4   3   2    38521.90    38159.56   1990.11 o 
   2   3   2    35109.89    34742.25    743.60 o 
  -6   4   2    33339.84    33459.75    977.78 o 
  -3   4   2    17863.33    18015.20   1574.22 o 
   0   4   2    17901.03    18158.13    918.60 o 
   3   4   2    17171.01    17388.52    558.99 o 
  -8   5   2    29065.40    30022.17    875.20 o 
  -5   5   2    27523.77    27134.68    960.93 o 
  -2   5   2    17837.81    17291.25   1796.28 o 
   1   5   2    41356.71    41335.39   1380.78 o 
   4   5   2    13626.10    13369.48   1008.00 o 
 -10   6   2    17542.89    16511.89   1054.38 o 
  -7   6   2    26553.71    27225.08   1148.18 o 
  -4   6   2    19611.31    19707.46   1568.18 o 
  -1   6   2    16227.78    15548.56    898.47 o 
   2   6   2    11898.81    11097.67    902.84 o 
   5   6   2    13027.11    15015.86   1162.19 o 
 -12   7   2    10143.15     9629.70    806.74 o 
  -9   7   2    27336.15    27840.29    921.07 o 
  -6   7   2    21301.97    20589.29    911.05 o 
  -3   7   2    17613.68    17158.35   1334.92 o 
   0   7   2    30745.75    29320.10    998.14 o 
   3   7   2    15318.55    13556.02   1043.44 o 
   6   7   2    12706.20    13208.42   1187.82 o 
 -14   8   2    14802.72    15609.66   1237.39 o 
 -11   8   2    14329.87    14623.32    962.69 o 
  -8   8   2    30000.10    29733.85   1063.82 o 
  -5   8   2    11258.74    10700.23    954.55 o 
  -2   8   2    14655.76    14237.96    835.72 o 
   1   8   2    20658.97    19688.90   1017.53 o 
   4   8   2    10254.66    11061.90    816.68 o 
   7   8   2     9562.31     9514.34   1200.22 o 
 -16   9   2     3589.76     4301.69   1076.27 o 
 -13   9   2     8428.06     9515.46   1442.39 o 
 -10   9   2    17644.75    17298.36    840.85 o 
  -7   9   2    22810.16    21071.34   1045.04 o 
  -4   9   2    11758.42    11006.46   1076.45 o 
  -1   9   2    22339.53    22261.70   1085.52 o 
   2   9   2    16568.83    15425.85    846.28 o 
   5   9   2     6814.04     7798.12    814.77 o 
   8   9   2     8567.57     7581.70   1206.35 o 
 -18  10   2     6148.77     6378.52   1342.43 o 
 -15  10   2     9218.49     9164.05   1537.59 o 
 -12  10   2    12789.75    11290.10   1432.23 o 
  -9  10   2    14027.50    13396.98   1266.61 o 
  -6  10   2    16651.99    16505.09    950.45 o 
  -3  10   2    12611.02    13223.16   1171.63 o 
   0  10   2    10605.39    10665.59    837.67 o 
   3  10   2    14415.77    15427.80    896.69 o 
   6  10   2    11215.79    12283.84   1284.55 o 
   9  10   2     4419.20     2507.25   1554.94 o 
 -20  11   2     3701.25     4990.69   1836.26 o 
 -17  11   2     2075.75     2270.02   1179.12 o 
 -14  11   2     7413.17     7054.10   1439.93 o 
 -11  11   2    10252.05    11738.07    784.74 o 
  -8  11   2    12240.84    12387.14    853.47 o 
  -5  11   2    11387.36    10886.95   1157.05 o 
  -2  11   2    16810.81    17059.67   1123.27 o 
   1  11   2     7994.44     8394.92    816.93 o 
   4  11   2     9026.24    10282.68    889.65 o 
   7  11   2     6289.96     5649.44   1272.14 o 
  10  11   2     3670.47     4107.50   1520.61 o 
 -22  12   2     3877.63     3008.05   1962.09 o 
 -19  12   2     4007.36     4813.61   1303.37 o 
 -16  12   2     8869.97     8143.12   1645.69 o 
 -13  12   2     9263.13     8693.29    987.86 o 
 -10  12   2     7842.68     8130.30    855.04 o 
  -7  12   2    12972.11    13363.38    720.63 o 
  -4  12   2    15024.94    13053.96   1278.01 o 
  -1  12   2    14451.01    14047.92   1016.74 o 
   2  12   2     4808.80     5211.29    780.97 o 
   5  12   2     8721.66     8376.67   1358.55 o 
   8  12   2     5730.16     6131.53   1271.27 o 
  11  12   2     2632.22     4230.05   2251.57 o 
 -21  13   2     3171.69     3920.05   1550.73 o 
 -18  13   2     3880.13     3343.00   2039.68 o 
 -15  13   2     6782.88     8888.00   1200.92 o 
 -12  13   2     6412.81     7545.02    784.83 o 
  -9  13   2    10142.88    10316.11    881.37 o 
  -6  13   2    15140.07    14584.53   1329.13 o 
  -3  13   2    10711.90    10106.08   1148.32 o 
   0  13   2     6128.74     6080.13    882.72 o 
   3  13   2     4334.98     4388.52    943.05 o 
   6  13   2     5747.21     6179.65   1405.24 o 
   9  13   2     3688.84     4140.08   1452.40 o 
 -23  14   2     2711.12     2378.94   1997.76 o 
 -20  14   2     4422.66     3687.73   1282.39 o 
 -17  14   2     9616.41     9896.17   1282.56 o 
 -14  14   2     6406.81     6752.59    970.31 o 
 -11  14   2     6566.43     6685.96    782.17 o 
  -8  14   2    17278.45    16887.06   1329.92 o 
  -5  14   2    10036.16    10890.45   1314.50 o 
  -2  14   2     9072.70     9161.33   1030.85 o 
   1  14   2     7919.24     8481.63    997.38 o 
   4  14   2     4493.70     4181.58   1019.38 o 
   7  14   2     3847.25     3209.05   1349.26 o 
 -22  15   2     3196.92     2706.01   2552.73 o 
 -19  15   2     4902.96     3803.06   1191.49 o 
 -16  15   2     7542.38     6335.90   1312.58 o 
 -13  15   2     6322.77     6461.01   1024.22 o 
 -10  15   2    12530.90    12807.27   1054.40 o 
  -7  15   2     9165.42     8901.34   1257.80 o 
  -4  15   2     8926.81     8450.61   1301.25 o 
  -1  15   2     7458.29     8049.53   1002.79 o 
   2  15   2     3776.51     4572.93    988.82 o 
   5  15   2     4937.47     4711.11   1200.68 o 
   8  15   2     2144.73     2099.04   2690.20 o 
 -21  16   2     2689.35     2769.93   1335.55 o 
 -18  16   2     7219.84     7252.83   1420.34 o 
 -15  16   2     6230.62     7211.81   1211.54 o 
 -12  16   2     6920.68     6018.45    994.15 o 
  -9  16   2     8050.76     7685.37   1240.54 o 
  -6  16   2     9058.71     9906.10   1276.62 o 
  -3  16   2    10786.33    10290.60   1245.11 o 
   0  16   2     5710.04     6075.01   1044.26 o 
   3  16   2     3699.53     3739.34   1133.90 o 
   6  16   2     2366.43     3330.59   1916.49 o 
 -23  17   2     2354.60     1672.64   2233.49 o 
 -20  17   2     2930.22     3351.69   1486.78 o 
 -17  17   2     7707.67     8351.49   1657.93 o 
 -14  17   2     5807.29     6825.78   1245.85 o 
 -11  17   2     5971.48     6527.46   1241.81 o 
  -8  17   2     7580.57     7749.56   1335.01 o 
  -5  17   2     8103.46     7711.55   1363.43 o 
  -2  17   2     4673.90     5906.30   1014.37 o 
   1  17   2     4283.01     3809.91   1227.69 o 
   4  17   2     3042.35     2979.83   1304.88 o 
 -22  18   2     1754.63     2256.01   1316.21 o 
 -19  18   2     2744.80     3536.73   1874.60 o 
 -16  18   2     5400.86     5716.59   1595.92 o 
 -13  18   2     4587.96     3754.99   1302.55 o 
 -10  18   2     6005.29     6195.23   1405.17 o 
  -7  18   2     5670.71     4922.70   1177.93 o 
  -4  18   2     5686.65     6740.98   1338.97 o 
  -1  18   2     4573.01     3993.66    993.36 o 
   2  18   2     2846.52     2809.48   1282.88 o 
 -21  19   2     2308.50     2395.96   1634.63 o 
 -18  19   2     3622.85     3971.74   2152.50 o 
 -15  19   2     5166.92     5316.87   1817.90 o 
 -12  19   2     4318.50     5129.86   1304.93 o 
  -9  19   2     3891.96     2368.48   1349.18 o 
  -6  19   2     4753.20     4085.69   1392.55 o 
  -3  19   2     3547.88     4314.49   1269.04 o 
   0  19   2     2318.78     1750.46   1136.90 o 
 -20  20   2     2392.44     1581.37   1829.60 o 
 -17  20   2     2911.20     5919.96   3011.71 o 
 -14  20   2     2958.17     2552.62   1527.00 o 
 -11  20   2     4158.04     2787.11   1330.75 o 
  -8  20   2     2740.04     2463.53   1413.35 o 
  -5  20   2     3971.34     2794.71   1321.44 o 
  -2  20   2     2635.87     3194.94   1190.47 o 
 -16  21   2     2804.79     3283.83   1579.47 o 
 -13  21   2     2737.57     1400.79   1252.44 o 
 -10  21   2     3142.37     4127.96   1452.93 o 
  -7  21   2     3810.00     4474.75   1382.36 o 
  -4  21   2     2215.54     2158.50   1265.62 o 
 -15  22   2     2880.95     2948.57   1879.22 o 
 -12  22   2     2546.63     2169.24   1499.40 o 
  -9  22   2     3477.49     3450.45   1550.07 o 
  -6  22   2     2145.11      499.25   1659.18 o 
 -14  23   2     1905.52     2715.40   2150.89 o 
 -11  23   2     3313.17     2476.45   1593.21 o 
   0   0   3    35149.63    30708.83   2481.65 o 
   1   1   3    20000.36    18977.72   1297.15 o 
  -1   2   3    16794.89    15999.31   1740.12 o 
   2   2   3    19205.83    18871.01   2007.52 o 
  -3   3   3    13518.57    15116.46   2100.68 o 
   0   3   3    13828.93    12240.79   1578.94 o 
   3   3   3    10515.46     9747.86   1451.24 o 
  -5   4   3    13269.69    13114.81   1376.42 o 
  -2   4   3    14276.40    12963.19   1577.49 o 
   1   4   3     8271.11     7107.42   1435.24 o 
   4   4   3    10341.26    10355.88   1283.74 o 
  -7   5   3     8437.68     8739.15   1306.33 o 
  -4   5   3    10107.46    10558.15   1378.94 o 
  -1   5   3    12986.28    14435.88   1628.12 o 
   2   5   3    12555.11    14496.27   2252.74 o 
   5   5   3     6810.69     7014.38   1315.44 o 
  -9   6   3     9285.74     8497.54   1313.12 o 
  -6   6   3    14816.09    14929.29   1085.03 o 
  -3   6   3    10733.15    12402.27   2152.32 o 
   0   6   3     7929.89     9060.39   1477.72 o 
   3   6   3     8346.40     7971.21   1981.52 o 
   6   6   3     6863.10     6319.63    931.66 o 
 -11   7   3     7275.64     6808.63    926.82 o 
  -8   7   3     9496.55     9509.36   1373.07 o 
  -5   7   3    11589.85    11603.97   1350.09 o 
  -2   7   3    12735.18    13078.92   1658.22 o 
   1   7   3    14414.88    13703.84   1600.05 o 
   4   7   3     8070.40     8490.63   1386.48 o 
   7   7   3     6334.24     5815.74   1133.19 o 
 -13   8   3     7122.02     6798.40   1219.74 o 
 -10   8   3    10508.90    10447.04   1461.81 o 
  -7   8   3    13039.31    12409.91   1585.53 o 
  -4   8   3     8215.71     7919.15   2145.62 o 
  -1   8   3    11167.31    11175.48   1496.13 o 
   2   8   3     9069.64     9376.23   1491.74 o 
   5   8   3     7022.34     8780.46    964.36 o 
   8   8   3     5329.21     3924.43   1447.77 o 
 -15   9   3     4325.39     3901.50   1115.45 o 
 -12   9   3    10960.75    11158.38   1255.97 o 
  -9   9   3     8643.91    10334.74   2611.58 o 
  -6   9   3     7587.19     7642.28   1352.30 o 
  -3   9   3    17184.17    15302.28   2535.10 o 
   0   9   3    17681.60    16105.26   1499.30 o 
   3   9   3     8103.77     6263.19   1446.77 o 
   6   9   3     5907.00     6958.23   1618.53 o 
   9   9   3     4114.32     5668.70   2954.64 o 
 -17  10   3     3943.44     4209.01   1491.87 o 
 -14  10   3     7298.74     6076.58   1179.68 o 
 -11  10   3     8518.15     9221.84   1569.39 o 
  -8  10   3     7817.94     9746.89   1786.76 o 
  -5  10   3    13142.57    13629.80   1568.21 o 
  -2  10   3     6909.77     6456.18   2185.37 o 
   1  10   3     9861.07     9357.04   1539.93 o 
   4  10   3     6141.11     5520.11   1115.11 o 
   7  10   3     4659.33     7089.78   2879.26 o 
  10  10   3     2218.54     2196.10   2894.38 o 
 -19  11   3     2388.44     1094.64   2404.20 o 
 -16  11   3     4168.35     3760.04   1153.05 o 
 -13  11   3     6135.28     7462.09   1741.28 o 
 -10  11   3     7063.29     8695.53   2697.06 o 
  -7  11   3    11357.45    12222.28   1709.53 o 
  -4  11   3     7031.04     8014.94   1536.59 o 
  -1  11   3    10243.64    10679.22   1575.93 o 
   2  11   3     7529.22     9443.10   1466.04 o 
   5  11   3     5761.36     4848.63   2319.79 o 
   8  11   3     3154.30     3268.89   2390.16 o 
 -18  12   3     3880.81     2855.97   1865.63 o 
 -15  12   3     4676.67     5336.07   1707.32 o 
 -12  12   3     5613.12     5199.84   1584.16 o 
  -9  12   3    11095.22    10094.02   1435.16 o 
  -6  12   3     7673.77     8924.22   1734.05 o 
  -3  12   3     3236.90     2308.27   1621.96 o 
   0  12   3     7666.01     6667.05   1521.01 o 
   3  12   3     6091.80     6993.93   1708.00 o 
   6  12   3     3252.18     5775.00   2638.80 o 
 -20  13   3     2077.23     -860.61   2863.95 o 
 -17  13   3     3058.40     3281.26   1763.88 o 
 -14  13   3     5791.20     5847.41   1442.49 o 
 -11  13   3     6062.13     5331.31   2268.18 o 
  -8  13   3     7389.03     8704.12   1208.30 o 
  -5  13   3     5392.65     5020.07   1155.96 o 
  -2  13   3     4612.93     4707.89   1186.14 o 
   1  13   3     6977.87     7243.41   2194.58 o 
   4  13   3     3001.03     2893.66   2590.74 o 
 -19  14   3     2599.19     2612.05   2696.65 o 
 -16  14   3     4968.65     4790.37   2800.88 o 
 -13  14   3     5119.50     5958.17   2759.42 o 
 -10  14   3     7000.52     7718.43   1262.33 o 
  -7  14   3     7593.90     6645.34   1183.52 o 
  -4  14   3     3694.80     3567.13   1184.12 o 
  -1  14   3     5371.05     5144.23   1282.56 o 
   2  14   3     3343.28     3630.86   1359.85 o 
   5  14   3     2831.73     2873.32   2897.41 o 
 -18  15   3     1447.75     1444.63   2052.03 o 
 -15  15   3     4352.77     5436.11   2779.63 o 
 -12  15   3     5682.53     5758.12   2816.60 o 
  -9  15   3     6189.62     5213.48   1194.45 o 
  -6  15   3     3778.38     4803.27   1371.21 o 
  -3  15   3     4996.98     5485.69   1353.89 o 
   0  15   3     3659.35     4816.31   1412.85 o 
   3  15   3     2423.04     2057.74   1761.98 o 
 -20  16   3     3200.85     1090.70   2142.59 o 
 -17  16   3     2400.53     3405.76   2236.54 o 
 -14  16   3     4380.27     7701.02   3114.25 o 
 -11  16   3     6483.95     5071.59   1552.59 o 
  -8  16   3     5706.06     4510.61   1274.44 o 
  -5  16   3     3840.97     3174.34   1304.15 o 
  -2  16   3     5115.44     4550.91   1327.66 o 
   1  16   3     2851.22     2294.16   1475.83 o 
 -19  17   3     2753.43     -621.84   2297.05 o 
 -16  17   3     3042.05     2465.46   2634.55 o 
 -13  17   3     3139.94     3607.79   2559.00 o 
 -10  17   3     4384.32     4810.50   1274.49 o 
  -7  17   3     3404.25     2743.57   1299.28 o 
  -4  17   3     3754.85     3386.21   1292.30 o 
  -1  17   3     3310.92     3445.28   1448.65 o 
 -15  18   3     2781.92     3298.02   2415.94 o 
 -12  18   3     2852.43     3935.43   1552.88 o 
  -9  18   3     4648.71     3576.11   1229.95 o 
  -6  18   3     3170.62     3938.06   1266.16 o 
  -3  18   3     4528.31     3807.67   1452.10 o 
 -14  19   3     2714.04     2913.86   3100.49 o 
 -11  19   3     1955.45     3453.12   1781.24 o 
  -8  19   3     3408.38     2441.00   1318.25 o 
  -5  19   3     2713.70     2777.74   1465.90 o 
  -2  19   3     2661.80     1260.37   2665.53 o 
 -13  20   3     2432.14     3689.55   2576.56 o 
 -10  20   3     2370.38     2426.99   1676.01 o 
  -7  20   3     2967.61     3542.63   1413.90 o 
  -4  20   3     2218.17      737.57   2735.32 o 
 -12  21   3     1913.91     1571.62   2270.03 o 
  -9  21   3     2908.21     2526.80   2328.67 o 
  -1   1   4     7474.87     7148.45   1250.98 o 
  -3   2   4     7267.38     7596.97   1487.03 o 
   0   2   4     7462.37     8316.80   1528.96 o 
  -5   3   4     6266.96     6301.08   1715.00 o 
  -2   3   4     6210.86     9147.61   2509.44 o 
   1   3   4     7265.47     6724.26   1639.17 o 
  -7   4   4     7552.92     7021.83   1546.68 o 
  -4   4   4     5456.08     6477.87   1683.24 o 
  -1   4   4     7007.61     8909.25   1798.61 o 
   2   4   4     6148.94     5946.37   1590.39 o 
  -9   5   4     5376.63     5500.49   1596.31 o 
  -6   5   4     5926.76     6493.27   1609.19 o 
  -3   5   4     5093.58     4958.81   2522.78 o 
   0   5   4     6235.21     7391.75   1480.71 o 
   3   5   4     5307.03     5245.82   1821.23 o 
 -11   6   4     5097.13     5294.25   1481.95 o 
  -8   6   4     7048.32     5302.94   1426.99 o 
  -5   6   4     6212.27     9028.55   2615.61 o 
  -2   6   4     5370.39     5315.16   2600.50 o 
   1   6   4     7667.19     8775.17   1587.84 o 
   4   6   4     3991.54     2990.37   1503.93 o 
 -13   7   4     2955.00     3267.41   2099.85 o 
 -10   7   4     5700.27     6164.72   1626.70 o 
  -7   7   4     4631.96     5750.90   2806.50 o 
  -4   7   4     4895.16     4988.59   2607.53 o 
  -1   7   4     9700.43     9945.18   1789.02 o 
   2   7   4     3547.08     3889.43   1413.68 o 
   5   7   4     2521.70     3051.91   1467.22 o 
 -15   8   4     4114.75     9115.36   3033.12 o 
 -12   8   4     3811.45     3772.35   2820.67 o 
  -9   8   4     6231.52     6584.11   2614.38 o 
  -6   8   4     6398.44     7321.98   2512.12 o 
  -3   8   4     9117.94     8024.78   2181.07 o 
   0   8   4     4974.30     5470.02   1679.21 o 
   3   8   4     3805.06     4115.89   1458.62 o 
   6   8   4     3124.24     4408.70   1991.74 o 
 -17   9   4     2512.92      289.43   2812.31 o 
 -14   9   4     4140.53     4356.44   2203.81 o 
 -11   9   4     3240.52     5472.58   2900.95 o 
  -8   9   4     4081.17     6321.41   2804.50 o 
  -5   9   4     9522.31    11152.72   2921.19 o 
  -2   9   4     4399.37     6377.56   2315.23 o 
   1   9   4     3713.88     4144.59   1600.51 o 
   4   9   4     3300.56     4455.51   1537.21 o 
   7   9   4     2993.67      787.42   2551.01 o 
 -16  10   4     2853.06     2269.75   2503.02 o 
 -13  10   4     3728.19     3035.85   2594.70 o 
 -10  10   4     3763.27     4427.31   2271.42 o 
  -7  10   4     5286.53     6354.72   2726.00 o 
  -4  10   4     6343.26     7206.72   1485.24 o 
  -1  10   4     4412.32     3490.08   1950.46 o 
   2  10   4     4622.05     3885.52   1493.05 o 
   5  10   4     2722.02     1073.64   2317.02 o 
 -15  11   4     3067.55     5846.58   2912.57 o 
 -12  11   4     4183.05     3417.47   2250.92 o 
  -9  11   4     2687.69     1739.59   2441.82 o 
  -6  11   4     3121.26     3327.66   2304.81 o 
  -3  11   4     6933.66     6806.69   1705.41 o 
   0  11   4     2734.80     2029.64   1682.86 o 
   3  11   4     2241.24     1214.27   1429.57 o 
 -14  12   4     2142.56     2778.36   2937.99 o 
 -11  12   4     2803.66     2514.56   2781.12 o 
  -8  12   4     3619.10     6538.91   2299.48 o 
  -5  12   4     3500.30     5392.56   1566.16 o 
  -2  12   4     4176.51     4208.23   1719.55 o 
   1  12   4     3719.20     2980.82   1567.88 o 
 -13  13   4     3025.77      438.95   2205.33 o 
 -10  13   4     2633.89     2312.25   2480.99 o 
  -7  13   4     3597.21     6289.45   2796.90 o 
  -4  13   4     2296.63     1872.91   1358.86 o 
  -1  13   4     2836.43     2454.72   1871.96 o 
 -12  14   4     2445.52     2310.61   2371.00 o 
  -9  14   4     2783.22     4510.13   2698.91 o 
  -6  14   4     3327.15     4678.28   1576.53 o 
  -3  14   4     2119.48     2360.10   1856.21 o 
   0  14   4     3403.35     4517.25   2081.11 o 
  -8  15   4     2868.86     4144.25   2509.59 o 
  -5  15   4     2562.28     1411.71   1476.57 o 
  -2  15   4     2573.96     5345.36   1955.94 o 
  -4  16   4     2433.27     3664.61   2806.80 o 
  -6  17   4     3197.23     4520.36   2192.14 o 
   0   1   5     3803.55     3894.84   2464.48 o 
  -2   2   5     2945.75     2154.36   2140.13 o 
   1   2   5     3004.21     3016.91   1697.91 o 
  -4   3   5     3160.27     3584.39   3061.19 o 
  -1   3   5     2598.81     3512.17   2522.64 o 
   2   3   5     5106.58     6561.59   1883.79 o 
  -6   4   5     2864.78     3969.85   2037.53 o 
  -3   4   5     2229.28     3886.72   3004.71 o 
   0   4   5     3260.86     2755.12   2239.15 o 
   3   4   5     3116.39      304.54   2751.13 o 
  -8   5   5     2603.61     3660.21   2894.42 o 
  -2   5   5     3067.29     5080.49   2340.17 o 
   1   5   5     3293.86     2356.28   2208.72 o 
   4   5   5     2499.44     1892.07   2098.65 o 
  -1   6   5     2253.86     5198.53   2765.02 o 
   2   6   5     1880.41      630.83   2501.67 o 
                                                 
